# Supplementary material for: ABHD17C, a metabolic and immune-related gene signature, predicts prognosis and anti-PD1 therapy response in pancreatic cancer
Source: Discov Oncol. 2023 Jun 5;14:87. doi: 10.1007/s12672-023-00690-7 (PMC10241759; doi:10.1007/s12672-023-00690-7)
Supplement: Supplementary file 8 — Additional file 8 [file 12672_2023_690_MOESM8_ESM.xlsx]

## Sheet: Gene expression matrix
Gene_id	Patient1	Patient2	Patient3	Patient4	Patient5	Patient6
DDX11L1	0	0	0	0.710848	0	0
WASH7P	2.27801	4.10448	0	4.02975	1.35015	1.97429
MIR1302-11	0	0	0	0	0	0
FAM138A	0	0	0	0	0	0
OR4G4P	0	0	0	0.506965	0	0
OR4G11P	0	0	0	1.12363	0	0
OR4F5	0	0	0	0	0	0
RP11-34P13.7	0.0322719	0	0	0.188326	0	0
RP11-34P13.8	0	0	0	0	0	0
CICP27	0.090644	0.139503	0	0.151132	0.034963	0.481285
AL627309.1	1.77464	1.99844	0.675897	1.51552	0.300516	3.44731
RP11-34P13.15	0	0	0	0	0	0
RP11-34P13.16	0	0	0	0	0	0
RP11-34P13.14	0.356589	0	0	0.297273	0	0.873854
RP11-34P13.13	0.130145	0.257524	0	0.170494	0.0645419	0.113904
RNU6-1100P	1.10748	0	0	0	0	1.35699
RP11-34P13.9	1.51219	0	0	2.10108	1.16656	4.63219
AP006222.2	0.262166	0	0	0.242841	0.269659	0.178462
AP006222.1	0	0	0	0	0	0
RP4-669L17.10	0.0503036	0	0	0	0	0.123273
RP4-669L17.8	0	0.858412	0.483875	0	0	0
CICP7	0	0	0	0	0	0
RP4-669L17.4	0	0	0	0	0	0
OR4F29	0.115757	0	0	0	0.267898	0
WBP1LP7	0	0	0	0	0	0
AL732372.1	0	0	0	0	0	0
RP4-669L17.2	0	0	0	0	0	0
RP5-857K21.15	0	0	0	0	0	0
RP4-669L17.1	0	0	0	0	0	0
RP5-857K21.1	0	0	0	0.456148	0	0
RP5-857K21.2	0	0	0	0	0	0
RP5-857K21.3	0	0	0	0	0	0
RP5-857K21.4	0.203615	0	0	0.0565817	0.157076	0.166326
RP5-857K21.5	0	0	0	0	0	0
MTND1P23	26.9369	31.4497	41.902	9.03407	16.839	50.4569
MTND2P28	272.942	269.459	225.107	226.436	187.152	189.522
hsa-mir-6723	91.8889	166.463	137.155	41.0711	87.4994	111.585
RP5-857K21.7	6.75533	20.2734	25.4928	2.39344	8.59865	10.3466
MTATP8P1	0	0	11.5849	0.463861	1.93158	0.681775
MTATP6P1	1123.54	1139.32	1069.63	1127.84	685.183	1012.35
RP5-857K21.11	12.2127	25.2769	23.0163	2.28199	8.52791	573.282
WBP1LP6	0	0	0	0	0	0
OR4F16	0	0	0	0	0	0
CICP3	0.0469158	0	0	0.0391117	0	0.0574857
RP11-206L10.1	1.30461	0	0	1.16528	0.107831	0.570904
RP11-206L10.3	0.118496	0	0	0.73101	0	0.232309
RNU6-1199P	0	25.5666	0	0	0	1.35699
RP11-206L10.5	1.56174	0	0	4.55684	0	0
RP11-206L10.4	0.252584	0	0	0.210568	0	0
RP11-206L10.2	2.09892	0.807572	1.82087	2.26013	1.92278	2.78612
RP11-206L10.9	3.38207	2.9881	3.0427	1.40974	2.68152	3.4022
RP11-206L10.8	1.54158	0	5.73156	8.62888	2.29352	4.04763
AL669831.1	1.78571	12.3671	18.5898	1.48867	10.3317	6.56407
RP11-206L10.10	0	0	0	0	0	0
FAM87B	1.30346	0	1.85037	1.18542	1.57686	1.59712
LINC00115	2.01147	2.8265	1.82087	2.69758	3.54196	4.50065
RP11-206L10.11	2.63458	1.55949	1.6878	1.12633	1.29761	2.81427
FAM41C	0	0	0.608342	0	0	0
TUBB8P11	0	0	0	0	0	0
AL645608.2	0	0	0	0	0	0
RP11-54O7.16	0.328143	0	0	0	0	0.804145
RP11-54O7.1	0.264952	0	0.591049	0	0.262791	2.36526
RP11-54O7.2	0	0	0	0	0	0
RP11-54O7.3	1.71991	3.07391	0.43318	0.023126	0.898799	1.66552
SAMD11	1.68904	1.65924	0.187058	0.179755	1.58022	3.47865
AL645608.1	2.05676	0	0	0	0.793327	0.840044
NOC2L	6.92443	5.28042	3.89651	5.28721	5.36581	6.95573
KLHL17	0.949925	0.156638	0.882947	0.905041	0.353317	2.28631
PLEKHN1	0.691152	2.62796	2.53945	0.135572	0.423407	3.48709
C1orf170	0.224301	0.172602	0.972932	0.0311649	0	0.503863
RP11-54O7.17	2.04295	0.764793	0	2.48564	1.15006	6.42718
HES4	9.06592	2.85395	0.536244	7.81552	4.53006	13.5068
RP11-54O7.10	0	0	3.89299	0	1.7309	1.83282
RP11-54O7.11	0	0	0	0	0	1.49817
ISG15	11.9876	5.98353	15.1777	1.21543	14.059	5.55776
AGRN	12.4323	11.1736	10.3673	6.97202	10.6068	14.2886
RP11-54O7.14	0	0	0	0	0	0
RP11-465B22.3	1.43243	1.9596	1.6569	0.751878	1.2892	2.01518
RP11-54O7.18	0	0	0	0.115825	0.803854	0.340476
RNF223	0.181669	0	1.26082	0	0	0
C1orf159	2.05871	0.757051	1.2328	0.941663	1.03301	2.29929
RP11-465B22.5	3.0572	0	0.370075	1.71886	1.72769	0.435579
MIR200B	10.9116	50.3797	0	12.1287	15.4323	22.2833
MIR200A	19.1964	5.90874	19.984	7.46816	14.8088	12.5447
MIR429	18.04	6.40706	0	2.31372	4.81731	6.80132
RP11-465B22.8	11.9029	10.237	3.03709	4.57234	9.45241	6.43438
TTLL10-AS1	0.26088	0	0.339479	0.190299	0.113204	0.0799136
TTLL10	0.525795	0.269737	0	0.170463	0.202809	0.0357919
TNFRSF18	0.252215	0	0.437606	0	0.291852	0.206025
TNFRSF4	0.334626	0	0	0.223171	0.619542	1.55806
SDF4	15.2625	23.1506	7.63883	11.276	14.661	16.7231
B3GALT6	2.30934	2.2848	2.57581	1.68455	3.67436	2.93068
FAM132A	0.513616	0	0.334181	0	0.594332	0.393332
RP5-902P8.12	0.739271	0.682652	0	0.184889	0.51327	0.271747
UBE2J2	5.49982	6.32004	5.08931	4.3608	3.9599	7.36786
RP5-902P8.10	3.14327	2.07324	0	1.68455	0	0.825307
SCNN1D	1.28771	0.396362	0.148949	0.548681	0.529805	1.36745
ACAP3	4.4586	4.76911	1.97367	1.97292	2.90493	6.79283
PUSL1	1.89727	1.06827	1.20434	1.23448	0.803208	1.53091
CPSF3L	7.98682	5.17553	3.64672	7.76798	5.80461	7.62294
RP5-890O3.9	7.75813	8.26611	3.10633	3.73132	7.25093	14.259
GLTPD1	3.24446	0.208054	2.81465	1.80318	2.97218	2.87114
TAS1R3	0.603906	2.94318	0	0.307664	0.388229	1.39771
DVL1	9.25127	3.66118	4.64345	8.62135	7.30244	11.6594
MXRA8	15.717	12.4625	13.872	2.649	8.69813	41.0279
AURKAIP1	10.3516	13.7009	10.0579	10.1255	11.1798	7.61023
RP5-890O3.3	0.313838	1.44901	0	0	0.726316	0
CCNL2	37.6794	29.4875	17.1918	22.4209	24.1989	40.6554
RP4-758J18.2	3.10183	1.68487	2.13691	1.17885	1.74186	3.5212
MRPL20	8.38637	8.01113	7.31123	8.4034	5.73654	6.88427
RN7SL657P	0	0	0	0	0	0
RP4-758J18.13	1.21002	0.34917	0.787289	0.504369	0.175022	0.648649
ANKRD65	1.9603	0.603388	0.226748	2.46948	0.655305	2.82895
RP4-758J18.7	0	0	0	0.884155	0	1.03961
TMEM88B	1.40461	0	0	0	0	0
RP4-758J18.10	0.406034	0.624896	1.40898	0.225662	1.25292	2.15588
VWA1	7.0949	12.7041	5.68154	5.13745	9.89396	13.04
ATAD3C	0.608336	2.13998	0.150785	0.748641	0.938585	2.41365
ATAD3B	2.03658	3.22586	2.24395	2.80077	2.23622	5.02726
ATAD3A	7.31827	6.06468	6.05577	2.28394	2.60565	2.98901
TMEM240	0.459488	0.707162	0	0	1.0634	1.50136
SSU72	9.18796	9.1113	7.17923	8.36719	7.63629	5.79798
AL645728.2	0	0	0	0	0	0
AL645728.1	0.113031	1.04374	0	0.471144	0	0.415488
AL645728.3	0	0	0	0	0	0
C1orf233	0.994346	1.02021	0.28754	0.230262	0.255691	1.69218
RP11-345P4.9	1.86501	6.26245	0.882513	1.27209	1.89651	1.8697
MIB2	3.7968	3.39683	2.66697	3.48285	3.2077	5.73074
MMP23B	1.06412	0.935831	0.263757	0.211217	0.469086	1.05551
CDK11B	9.82512	5.77659	7.66161	9.01906	7.28138	7.75525
RP11-345P4.10	0	0	0	0	0	0
SLC35E2B	6.84565	5.73428	5.00242	5.16458	6.29611	5.77916
RP11-345P4.7	4.37386	1.49588	0	3.44373	1.59335	2.97737
RP11-345P4.6	2.75327	0	0	2.67783	2.92046	2.8113
MMP23A	0	0.946239	0	0	0	0.376675
CDK11A	0.734088	3.27635	0	0.856768	0.877767	0.35979
RP1-283E3.8	1.06584	0.837623	0.354117	0.548249	1.67944	0.416797
RP1-283E3.4	2.00383	1.92746	1.73837	2.15773	2.65688	1.63685
SLC35E2	1.60992	0.424749	1.43655	1.49551	1.27743	1.18358
NADK	7.92784	9.81121	9.14649	3.96886	6.78572	6.05869
GNB1	28.5271	44.2108	39.4583	17.7041	20.4819	31.9987
RP1-140A9.1	1.27128	0	0	0.74187	0.294214	0
CALML6	0.347371	0	0	0.786025	0.0574231	0.121609
TMEM52	3.61287	0.333617	0.376111	16.8666	11.1205	0.0885367
C1orf222	0	0.0510547	0	0	0.0127956	0.0541964
RP11-547D24.1	0	0.544305	0	0	0	0
GABRD	0	0.833956	0	0.050193	0.557361	0.663956
RP11-547D24.3	0	0	0	0	0	0
PRKCZ	2.51896	1.3232	1.09917	1.78559	1.85013	1.29373
RP5-892K4.1	0.823487	1.52084	2.57182	0.709389	0.19058	0.470873
RP11-181G12.2	2.70643	1.63879	1.84752	3.47681	1.23216	1.84836
C1orf86	1.79563	0.843947	1.00741	1.03083	0.79629	1.50192
AL590822.2	0	0	0	0	0	0
AL590822.1	0.407531	0.940798	0.265157	0.127403	0.943151	0.187254
RP11-181G12.5	0	0	0	0	0	0
RP11-181G12.4	0	0	0	0	0	0
SKI	21.3497	21.6038	19.3267	7.0751	13.8759	30.5235
MORN1	0.877236	0.885994	1.92634	0.99413	0.507548	0.738975
RP4-713A8.1	1.16814	0	0	0	0	1.14505
AL589739.1	0.747911	0	27.2509	1.03917	2.01938	1.83282
RP4-740C4.6	0.430663	0.883733	0	0.518591	0.664457	0.351793
RP4-740C4.5	0	0	0	0	0	0
RP4-740C4.7	3.24446	1.87249	4.22198	0.507144	1.40788	0.248464
RP4-740C4.9	1.37938	2.1229	0	0.191655	0.266026	0
RP4-740C4.8	0.619239	0	0	0.903407	1.43311	0.569062
AL513477.1	0	0	0	0	0	0
RER1	11.6036	12.9221	9.14487	7.61273	8.86478	10.8637
PEX10	2.87849	1.79597	1.61978	2.65909	2.25057	1.7635
PLCH2	3.08752	0.443936	0.945353	0.881727	0.87773	0.66761
RP3-395M20.2	2.02511	0	0	0	0	0.62034
RP3-395M20.3	2.24082	1.0346	0	0.373616	0	0
PANK4	3.26554	1.15173	0.590196	2.04176	2.49291	2.63971
HES5	0.0881917	0	0	0	0	0.108061
RP3-395M20.12	0	2.13569	0	0.482024	0.669071	0.283388
RP3-395M20.8	1.74541	1.6464	0.781516	0.797944	0.629801	1.31078
TNFRSF14	6.03765	7.18283	5.78409	2.70194	4.24333	11.3919
RP3-395M20.7	0.444018	0	0.462237	0.518222	1.13035	0.979296
RP3-395M20.9	0	0	5.74621	0	1.70325	0
FAM213B	2.99478	2.06611	3.94186	1.17657	3.06709	3.07899
MMEL1	0.177379	0.409486	0	0.0985823	0.239464	0.144895
RP13-436F16.1	0	0	0	0	0	0
TTC34	0.741827	1.80267	1.11775	0.488233	0.768049	0.263119
RP11-740P5.2	0	0	0	0	0	0
RP11-740P5.3	0	0	0	0	0	0
ACTRT2	0	0	0	0	0	0
LINC00982	5.55324	0.569771	0.749401	1.95468	3.33198	1.03325
AL008733.1	0	0	0	0	0	0
PRDM16	6.59004	2.23165	0.674998	4.94347	4.21527	1.84896
RP1-163G9.2	5.40282	1.13387	0	1.63785	6.53607	0
RP11-22L13.1	2.79543	0.307302	1.03933	1.77556	2.15649	0.774753
ARHGEF16	3.56115	9.84612	2.58646	2.86521	3.0906	3.83071
RP11-168F9.2	6.03028	4.17633	1.56943	1.75951	0.697796	1.47777
MEGF6	4.43434	4.60846	2.981	1.71877	4.27917	10.3856
MIR551A	2.39955	0	0	0	0	0
RP11-46F15.2	0	5.12977	0	0.308743	1.07137	1.58825
TPRG1L	8.34972	10.574	10.9275	6.76192	8.55768	6.95699
WRAP73	2.0903	2.09805	0.5519	1.31326	1.13929	1.46621
TP73	0.544981	0.629054	0.354589	0.283954	0.33502	0.166941
RP5-1092A11.5	0	0	0	0	0	0.748687
RP5-1092A11.2	0	0	0	0	0.379712	0
TP73-AS1	5.16792	7.57737	4.99828	4.90503	5.65683	5.58349
CCDC27	0.149066	0	0	0	0	0.0608833
SMIM1	2.77684	0.557428	0	0.805193	0.698527	0.591729
LRRC47	9.32243	8.57119	5.04152	9.31931	8.12563	7.66459
RN7SL574P	0	0	0	1.30196	0	2.87039
RP1-286D6.5	9.11015	4.00592	0	5.78647	4.26694	3.18932
CEP104	6.50767	6.1443	6.0896	4.51081	5.34741	6.03859
DFFB	1.94154	1.79285	1.3993	2.21621	1.48625	2.70836
AL691523.1	0	0	0	0	0	0
C1orf174	2.57235	3.87811	1.91278	3.26045	2.39951	2.57297
RP13-15E13.1	0	0.130853	0	0	0.032795	0
RP13-614K11.1	0	0	0.503658	0.0268886	0	0
RP13-614K11.2	0	0	0	0	0	0
RP11-374C13.1	0	0	0	0	0	0
RP5-1166F10.1	0	0	0	0	0	0
RP1-37J18.1	0	0	0	0	0	0
RP1-37J18.2	0	0	0	0	0	0
AJAP1	1.47629	0.171475	0.0966579	1.00625	0.472735	0.51195
RP11-542C10.1	0	0	0	0	0	0
RP1-58B11.1	1.62892	0	0	0.33949	0.706842	0
MIR4417	0	0	0	0	0	0
RP11-154H17.1	0	0	0	0	0	0
AL356693.1	0	0	0	0	0	0
MIR4689	0	0	0	2.74341	0	0
NPHP4	1.4171	1.77706	0.682981	0.955306	1.2754	1.82211
AL356261.1	0	0	0	0	3.09951	0
KCNAB2	3.24884	3.10348	3.43398	0.695265	1.95893	3.09617
AL035406.1	0	0	0	0	0	0
CHD5	0.197981	0.0537701	0.727427	0.067961	0.0673807	0.228315
RPL22	44.3084	44.4964	64.7238	90.6892	60.2204	34.245
RP1-120G22.11	1.21882	0	1.58603	0.254019	2.82072	0.373353
RNF207	5.24731	5.24922	2.36713	3.96617	2.97525	4.65067
ICMT	7.36579	15.3796	14.8964	5.28008	9.2291	10.2037
LINC00337	0.0683551	0	0	0	0	0.16751
HES3	0	0	0	0	0	0
GPR153	4.03491	3.2569	1.61556	0.54102	1.24072	5.42798
ACOT7	0.588606	2.0654	1.34806	0.490695	0.681107	0.807761
RP1-202O8.3	0	0	0	0	0	0
HES2	0.0852069	0	0.554393	0	0.0985974	0.130504
ESPN	0.196215	1.9413	0.875426	0.023368	0.0648717	1.16776
MIR4252	0	0	0	0	0	0
RP1-202O8.2	0	0	0	0	0	0.804145
TNFRSF25	2.146	6.24353	4.89655	1.24987	1.73487	2.70152
PLEKHG5	2.31881	3.13535	3.79334	1.54647	1.89741	3.10505
NOL9	6.71203	6.85423	4.76789	5.16105	5.57385	4.97323
RNU6-731P	8.30114	0	16.2033	1.73008	0	5.08567
RP11-58A11.2	4.02119	11.9354	5.98026	3.83119	1.66183	3.51939
TAS1R1	0	0	0	0.19921	0.460854	0.439193
ZBTB48	4.50175	3.30669	3.19531	3.41174	3.93651	2.97737
KLHL21	6.06111	5.89988	5.48287	3.95881	3.45686	6.11482
PHF13	5.44445	4.33404	3.25738	1.17383	2.71555	5.17582
THAP3	1.04656	1.30596	0.44169	1.39124	0.654612	1.52495
DNAJC11	5.12451	3.71951	5.00862	9.06651	6.03342	4.33226
RP11-242F24.1	0	0	0.290325	0	0	0
snoU13	3.14372	2.87021	3.65411	1.04831	2.40147	3.48127
RP11-312B8.1	0.277538	0	0	0.231372	0	0
CAMTA1	2.59447	3.33923	2.56946	1.01446	1.78006	2.32094
RP11-312B8.2	3.22177	9.29696	0	2.35012	3.26207	1.48036
RP11-334N17.1	0.330024	0	0	0	0.381888	0.404377
RNU1-8P	0	0	0	0	0	0
CAMTA1-IT1	0.315557	0	0	0.789199	0	0.386651
RP3-453P22.2	0	1.43146	0	0.258464	0	0.569828
RP4-549F15.1	0.638107	4.41928	9.96433	0	0	0
RP11-338N10.1	0.334626	0	0	0	0.85187	0
RP11-338N10.2	0	0	0	0	0	0.247592
RP11-338N10.3	2.58828	0	0	0.719245	0.998345	3.1714
VAMP3	13.1454	23.5065	18.4635	6.74918	8.69211	14.7263
RP3-467L1.6	5.86149	4.05944	1.5255	0.488647	3.73046	2.87282
PER3	4.20182	5.60886	3.86836	15.4412	12.8003	3.90513
RP3-467L1.4	3.74677	0	0	3.12352	6.42308	1.0202
UTS2	0.452187	1.19301	0	0.107705	0.523249	0
TNFRSF9	0.352998	0.232831	1.57492	0	0.17506	0.185369
RP5-892F13.2	0	2.99598	0	0	0	0
PARK7	14.127	9.76162	15.0068	13.1791	17.7928	9.53803
Y_RNA	3.88964	4.36271	5.15984	1.73566	2.8815	3.94105
ERRFI1	244.527	68.2201	72.3263	277.988	40.9452	65.102
RP11-431K24.1	2.93017	3.3822	1.17323	10.8045	0.717255	0.897582
CTA-215D11.4	0	0.664733	0	0	0	0
RP11-431K24.2	0.642856	0	0	0.267961	0	0
RNU1-7P	0	0	0	0	0	0
RP11-431K24.3	0	0	0	0.386395	0	0.283959
RP11-431K24.4	0	0	0	0	0	0
RN7SL729P	0	0	0	0.753092	0	0
RNU6-991P	0	0	0	0	0	0
SLC45A1	0.917279	0.552409	0.622771	0.265981	0.0461492	1.12394
RERE	22.5991	23.1151	16.678	21.9701	17.762	19.9735
RP5-1115A15.1	4.10179	0	6.83215	4.10338	6.26525	3.01554
SNORA77	5.05661	15.5645	20.4714	1.87355	9.75212	10.0969
RP5-1115A15.2	2.18496	0	0	2.86236	3.25071	8.79656
RP4-633I8.1	4.55112	5.6573	4.55563	2.48074	6.07655	7.07782
RP4-633I8.2	3.44061	1.51291	6.82243	3.00487	3.98131	7.22701
RP4-633I8.3	5.8283	3.84424	1.44463	2.77646	4.17501	3.74073
RP4-633I8.4	11.7462	3.01295	6.79344	6.25621	7.17366	9.59507
RP11-185B14.1	0	0	0	0	0.36119	0
ENO1	29.7403	26.6027	61.1941	12.9303	25.7938	32.5185
ENO1-IT1	3.251	0	8.86388	0.64529	2.14966	2.65562
ENO1-AS1	0.252584	0	0	0.842274	0.876836	0
RNU6-304P	0	0	0	0	0	0
HMGN2P17	0	0	1.61378	0	0	0
RP3-477M7.5	0	6.04302	0	1.09113	0	0
RP3-477M7.6	0	0	0	0	0	0
CA6	0.0432676	0	0.450429	0	0	0
RN7SL451P	0	0	0	0	0	0
SLC2A7	0	0	2.33731	0	0	0.275102
SLC2A5	0.420114	1.08623	1.48699	0.0700461	0.252791	1.07071
SCARNA16	1.14038	3.51014	0.659539	0.316895	1.90608	0.155256
GPR157	2.35846	2.27682	6.91926	1.39417	2.65466	2.54828
MIR34A	1.04708	0	0	6.98322	0	5.13191
RP3-510D11.1	3.58333	14.181	1.33227	1.06688	1.77705	2.19532
RP3-510D11.2	1.40319	1.07977	1.2173	0.0974814	1.4884	0.716383
H6PD	15.0877	12.8939	9.39063	9.10642	11.3103	11.6281
Z98044.1	0	0	0	0	0	0
SPSB1	15.0615	13.4392	10.3943	4.09133	4.15151	21.4822
RNA5SP40	0	0	0	4.36451	2.42325	1.28298
RP13-392I16.1	0	0	0	0	0	0
SLC25A33	2.51037	1.10386	3.26672	1.0464	1.21037	0.878842
RP13-15M17.1	5.56318	6.65922	1.07249	1.37416	1.90739	4.03943
TMEM201	1.72324	0.151549	1.36682	0.861956	1.55726	1.34733
PIK3CD	2.48071	4.19428	1.63679	0.91752	1.75872	2.11916
C1orf200	0.379084	2.33367	0	0	0.950426	0.851564
RP11-558F24.2	0	15.1578	0	0	0.316577	4.02263
RP11-558F24.4	0.981285	1.699	0	1.63611	1.70325	1.50295
CLSTN1	29.4006	34.7254	21.2458	30.3482	27.5477	30.3885
RP11-558F24.6	0.936409	0	0	1.95161	3.79249	6.31058
CTNNBIP1	4.47897	2.86334	2.69004	4.53815	5.14298	3.12397
RP11-84A14.5	0	0	0	0	0	0
LZIC	7.83807	5.52357	20.3992	7.94428	8.54475	4.24595
RP11-84A14.4	1.04708	2.41721	0	0.872902	0.302907	0.320744
NMNAT1	1.29919	1.49961	0.780287	1.8329	1.99485	0.673493
RN7SKP269	6.49909	0	1.87938	0.903002	0.417803	7.07849
MIR5697	0	68.1777	0	1.23102	8.54353	16.2839
RP11-807G9.2	0	0	0	0	0	0
RBP7	3.07677	1.23528	0.696307	4.01474	2.47673	1.4752
AL590639.1	0	0	0	0	0	0
UBE4B	8.63208	6.80733	5.90338	12.8271	10.9365	6.54683
RP11-496H15.2	0.683551	0	0	1.70954	3.55938	0
PGAM1P11	2.37132	0.782039	0.881648	1.12964	2.35198	1.0377
RNU6-828P	10.7643	14.9099	22.412	3.5895	9.96479	3.95684
KIF1B	12.1929	7.93486	8.53893	7.37524	7.96977	10.2258
MIR1273D	0	0	0	0	0	0
RNU6-37P	33.3694	49.6996	84.045	3.5895	34.8767	32.9737
RN7SL731P	0	0	0	0	0	0
RN7SL721P	0.78087	1.80267	0	0.325489	1.35538	2.87039
PGD	6.02952	11.9069	14.747	4.90543	5.80022	8.41157
RP4-736L20.3	0	0	0	0	0	0
APITD1	0.322516	0.186134	0	0.470518	0.23325	0.395177
APITD1-CORT	0	0	0	0	0	0
CORT	0.407711	0	0	0.254918	0.58973	0.749349
DFFA	6.24419	6.42448	6.7901	3.43651	5.47446	4.39025
RP5-1113E3.3	0	0	0	0	0	0
PEX14	4.80711	3.01849	3.20278	2.62891	5.56256	4.66498
RN7SL614P	0	0	0	1.03618	0.479421	0.507653
CASZ1	3.12941	1.97027	2.69721	2.20228	2.06926	1.61843
RP4-734G22.3	0.726861	1.14103	0.756684	0.169667	0.555119	0.516559
RP11-340B24.3	0	0	0	0	0	0
C1orf127	1.93415	0	0.167792	0.37623	1.30556	0.315986
CFL1P6	0	0	0	0	0	0
AL713997.1	0	0	0	1.09113	0	0
TARDBP	26.3899	23.2412	22.0507	17.4713	21.079	19.6333
MASP2	2.68235	2.37684	1.69237	1.89734	2.38278	0.995959
RP4-635E18.8	3.83928	0.611248	8.95836	2.20734	0.153194	1.13551
SRM	12.4402	10.6469	7.58087	10.6238	12.2184	10.2611
EXOSC10	7.42529	5.22662	4.6939	6.62201	4.55142	5.4542
RP4-635E18.7	0.472394	0	0.44707	0.214808	0.0496939	0.841924
RP4-635E18.6	0	0	0	0	0.248655	0
MTOR	7.6982	5.83609	5.1943	4.6112	5.96066	6.17192
MTOR-AS1	2.41527	0.696967	1.57148	1.1326	1.22274	2.77446
RNU6-537P	1.11824	0	0	0	0	2.74034
ANGPTL7	3.49961	2.37617	2.67882	1.33002	1.96524	3.9097
RNU6-291P	4.30573	0	0	0	0	2.6379
RPL39P6	6.9107	10.6357	3.9968	0	0.888527	1.8817
UBIAD1	2.90099	1.36033	4.12893	1.64378	1.65222	1.47181
UBE2V2P3	0.790698	1.2169	0	0.219724	2.74488	0.322946
RP11-149P14.1	0	0	0	0	0	0
PTCHD2	0.243625	0	0.0975465	0.0624922	0.0216855	0.0918499
RP1-69M21.2	0	0	0	0.0747231	0	0
FBXO2	2.51783	1.59559	2.31277	7.90214	5.59852	0.66541
FBXO44	3.13499	3.31707	1.35984	3.56635	2.11614	1.92065
FBXO6	1.27199	2.93642	0.331044	1.96174	2.5758	2.18198
MAD2L2	2.32159	1.91981	0.721445	1.27101	1.36326	1.91057
DRAXIN	0.0156791	0.0723913	0.244836	0	0.0544292	0.268961
AGTRAP	2.74572	2.18572	0.739236	2.84151	2.62943	4.40842
C1orf167	0	0	0	0.0590433	0	0
RP11-56N19.5	0	0	0	0	0	0
MTHFR	4.16104	4.52961	1.76088	2.12457	2.949	2.94303
CLCN6	5.32056	4.17148	3.1352	3.8218	2.57497	5.67872
NPPA-AS1	1.2107	0	0	1.14389	0	0.296694
NPPA	0	0	0	0.428657	0.237998	0.126007
NPPB	0	0	0	0	0	0
RP5-934G17.6	0.0436778	0	0	0	0	0
RNU5E-1	155.491	531.786	2233.21	19.2038	132.168	156.416
RNU5E-4P	5.75892	4.43155	29.976	1.60032	5.55329	3.52819
KIAA2013	5.51143	10.6973	6.21265	4.85803	7.14938	6.32299
PLOD1	6.62492	9.1963	7.66305	4.2956	6.03764	11.5926
MFN2	10.3297	9.83799	7.47442	6.62268	7.77215	8.88254
RP5-1077B9.5	2.47695	0	0	0	0	0
MIIP	2.65388	1.8851	3.61285	1.05516	1.27562	4.0022
RN7SL649P	0	0	0	0	0	0
TNFRSF8	0.154064	0.711324	0	0.0256873	0.213931	0.151019
RNU6-777P	0	0	0	0	0	0
RP11-426M1.2	0	0	0	0	0	0
TNFRSF1B	7.82944	7.48398	8.11884	1.81024	5.02539	9.21863
MIR4632	0	0	0	0	0	0
RP5-1118D24.2	0	0	0	0	0	0
SNORA70	0.830835	2.2732	2.2424	0.666978	1.17505	1.35736
VPS13D	16.5131	11.4219	10.1364	9.16491	12.2104	14.3583
SNORA59A	10.6085	45.4817	11.8326	15.1609	13.1525	5.57082
RP5-888M10.2	0	0	0	1.31533	0.30429	0
DHRS3	14.4494	19.0862	22.7016	18.9699	19.2217	14.1732
RNU6ATAC18P	10.2634	47.3869	23.7434	8.55617	10.5568	6.98651
RP11-474O21.5	3.3385	0	3.47548	4.45306	0	8.1813
AADACL4	0	0	0	0	0	0
RP11-474O21.2	0	0	0	0	0	0
AADACL3	0	0	0	0	0	0
C1orf158	0.106327	0	0	0	0	0
PRAMEF12	0.193469	0	0	0	0	0
PRAMEF1	0	0	0	0	0	0
RP5-845O24.8	0	0	0	0	0	0
PRAMEF11	0.062631	0	0	0	0	0
RP5-845O24.3	0	0	0.423092	0	0	0
HNRNPCL1	0	0	0	0	0	0
PRAMEF2	0	0	0	0	0	0
PRAMEF4	0	0	0	0	0	0
PRAMEF10	0	0	0	0	0	0
PRAMEF7	0	0	0	0	0	0
RNU6-1072P	0	0	0	0	0	0
RP11-450I1.2	0	0	0	0	0	0
PRAMEF6	0	0	0	0	0	0
RP11-450I1.4	0	0	0	0	0	0
PRAMEF22	0	0	0	0	0	0
WI2-3308P17.2	0	0	0	0	0	0
PRAMEF23	0	0	0	0	0	0
RP13-221M14.6	0	0	0	0	0	0
PRAMEF25	0	0	0	0	0	0
RP13-221M14.2	0	0	0	0	0	0
RP13-221M14.3	0	0	0	0	0	0
RP13-221M14.4	0	0	0.672863	0	0	0
HNRNPCP5	0	0	0	0.0830616	0	0.122083
WI2-2994D6.1	0	0	0	0	0	0
PRAMEF26	0	0	0	0	0	0
PRAMEF3	0	0	0	0	0	0
RP11-248D7.2	0	0	0	0	0	0
PRAMEF5	0	0	0	0	0	0
RP11-219C24.8	0	0	0	0	0	0
RNU6-771P	0	0	0	0	0	0
PRAMEF8	0	0	0	0	0	0
RP11-219C24.6	0	0	0	0	0	0
PRAMEF9	0	0	0	0	0	0
RP11-219C24.10	0	0	0	0	0	0
PRAMEF13	0	0	0	0	0	0
PRAMEF18	0	0	0	0	0	0
PRAMEF16	0	0	0	0	0	0
PRAMEF21	0	0	0	0	0	0
XX-FW84067D5.1	0	0	0	0	0	0
XX-FW84067D5.2	0	0	0	0	0	0
PRAMEF15	0	0	0	0	0	0
PRAMEF14	0	0	0	0	0	0
PRAMEF19	0	0	0	0	0	0
PRAMEF17	0	0	0	0	0	0
PRAMEF20	0	0	0	0	0	0
LRRC38	0	0	0	0	0	0
RP4-597A16.2	0	0	0	0	0	0
RP4-597A16.3	0	0	0	0	0	0
PDPN	8.69974	6.88582	4.04317	0.440336	2.04934	21.6621
RNA5SP41	0	0	0	0	0	1.3973
AL359771.1	0	0	0	0	0	11.1784
CTA-520D8.2	0.607801	0	0	0	0	1.1171
SCARNA11	11.4761	41.4254	34.7548	4.3487	15.2112	8.1813
PRDM2	15.5638	12.4147	14.5448	9.3092	9.51731	13.8634
RNU6-1265P	0	0	0	0	0	0
RP11-344F13.1	0	0	2.12596	1.36197	2.83572	0
RP4-704D23.1	1.98926	0	2.07088	0	0.690565	0.243743
KAZN	1.27531	1.72439	1.37505	1.86054	2.80388	2.17651
TBCAP2	1.76654	3.26249	0	0.883612	2.86182	2.59744
TMEM51-AS1	1.86587	1.97423	0.809343	3.11098	3.68845	1.14312
TMEM51	12.2377	5.4603	4.54993	10.202	14.9939	6.11132
C1orf195	23.489	11.4158	24.6672	11.3368	29.0877	15.4003
RP1-21O18.3	12.1667	2.99598	10.1327	2.56953	7.88411	3.77665
FHAD1	0.872495	1.20436	2.38778	0.487407	0.791035	2.11609
RP3-467K16.2	0	0	0	0.0309241	0.042924	0
RP3-467K16.7	0.633719	0	1.6493	0	1.28329	0.970615
RP3-467K16.4	0.0444876	0.308103	0.463129	0.0556311	0.102958	0.0545104
EFHD2	18.7944	33.8276	29.1351	17.565	20.1683	19.6274
CTRC	308.2	84.3597	1.89178	1497.97	1098.77	5.74874
CELA2A	200.557	56.7145	0	508.478	644.46	5.01704
CELA2B	156.76	27.374	0.822952	697.375	398.373	5.42425
CASP9	7.12624	0.807419	1.70674	27.08	11.8633	2.97308
DNAJC16	5.03056	6.02397	5.88109	3.24063	5.21412	3.95546
SCARNA21	749.765	496.519	235.414	647.334	511.717	729.528
RP4-680D5.8	2.3302	0	5.19816	0.555024	0.770399	1.22365
AGMAT	0.69107	0.850858	2.15827	0.729746	1.54604	0.225804
RP4-680D5.2	0.080969	0	0	0.0675003	0.14054	0.0496054
CHCHD2P6	0.249304	1.15105	0	0	0	0
RNU7-179P	0	0	0	0	0	0
RP4-680D5.4	0	0	0	0	0	0
DDI2	7.53557	6.57284	8.69443	4.53354	6.79793	8.64022
RSC1A1	0	0	0	0	0	0
RP4-680D5.9	0.449915	6.23187	11.7094	1.5003	0	3.30767
PLEKHM2	16.7654	16.3845	5.96321	10.366	11.8664	18.0775
AL121992.1	0	0	0	0	0	0
RP11-288I21.1	3.21428	1.64895	0	1.48867	0.619902	1.96922
SLC25A34	1.04544	0	0.375287	1.80318	1.54345	1.50183
RP11-169K16.4	0.180248	2.49665	0	0.30053	0	0
TMEM82	0	0	0	0	0	0.092847
FBLIM1	11.1857	7.89335	8.00886	3.8481	9.3544	15.8604
RP11-169K16.6	1.17529	0	0	0	1.35999	0
RP11-169K16.7	6.24999	39.1625	15.1042	9.86244	12.398	6.83757
RP11-169K16.8	1.81588	7.1863	1.35027	1.94634	1.80107	1.27142
RP11-169K16.9	1.79841	1.66068	0.416045	1.99901	1.89606	1.07731
SPEN	30.2458	21.8011	14.9722	20.2092	18.2264	18.7476
RP1-134O19.3	2.72935	0	0	2.7304	1.26331	5.3508
ZBTB17	5.51444	4.89143	2.26234	4.91419	3.23767	4.12731
RP11-5P18.1	2.0458	2.83367	0	1.0233	0	0.501341
RP11-5P18.3	0	0	0	0	0	0
TBC1D3P6	0	0	0	0	0	0
C1orf64	0	0	0.197276	0	0	0
RP11-5P18.5	0	0	0	0	0	0
HSPB7	3.1814	2.72013	1.5333	1.42433	1.67025	2.12954
CLCNKA	1.95498	0.76494	0.862372	1.38117	0.383426	0.0812011
RP11-5P18.10	0.327211	0	0	0.272782	0	0
CLCNKB	0.238465	0	0	0.23193	0.27594	0.0973964
FAM131C	0.406273	0.312632	0.352452	0.338692	0.23506	0.165935
EPHA2	16.6716	8.95048	9.08146	4.45581	5.5119	7.63493
RP11-276H7.2	4.33193	2.35304	2.65275	1.48702	2.80122	1.24892
RP11-276H7.3	6.56347	0.977548	7.71442	0.353012	1.46999	1.0377
ARHGEF19-AS1	0	0	0	0	0	0
ARHGEF19	1.75305	0.567996	0.320171	1.53836	0.854124	1.9219
ANO7P1	0.926057	0.534458	0.602533	1.39927	1.13856	0.709183
C1orf134	0.457057	18.9924	40.4439	0.762057	1.05777	3.92021
RSG1	0.745491	0.344198	1.55216	0.74578	2.15662	1.00479
MT1XP1	3.09619	0	0	1.03246	0	3.035
FBXO42	6.16661	4.26187	2.13543	3.62316	3.69395	5.35669
SZRD1	10.6759	9.52219	8.08286	4.89502	6.6822	7.52164
RP11-430L17.1	2.41844	8.37459	0	1.51211	0	1.11124
SPATA21	0.332294	0	0	0.298329	0.118312	0.0939597
NECAP2	5.20053	6.88768	6.14727	3.47182	6.04179	7.00687
RP4-798A10.2	3.37194	3.93309	1.10851	1.1836	2.58754	1.91359
CROCCP3	3.24589	4.83939	0.615976	3.12876	2.44531	3.68717
RNU1-1	3065.57	4001.37	2175.09	923.892	2324.26	3159.88
RP4-798A10.7	0	0.958173	0.540109	0.346015	0.840498	0.127142
RP4-798A10.4	0.352227	0	0	0	0	0
U1	0.31097	0.220887	1.61864	0.737842	0.22144	0.14655
AL355149.2	0	0	0	0	0	0
RP5-875O13.6	0	0	0	0	0	0.320017
AL355149.1	0	0	0	0	0	0
NBPF1	5.51747	5.57391	6.72571	5.56679	6.4173	13.7291
RP5-1182A14.5	0	0	0	0	0.393153	0
CROCCP2	4.80122	8.91393	5.02466	4.95556	5.14421	10.4896
MST1P2	4.63115	3.16775	0.892808	5.21921	3.27491	3.78301
RNU1-3	5.61846	22.6982	10.9668	2.92741	5.68874	9.46587
AL137798.1	0	0	0	0	0	0
AL021920.1	0	0	0	0	0	0
EIF1AXP1	16.9458	47.6774	20.6731	8.16715	14.0939	13.6261
ESPNP	0.289939	0.167334	0	0.664702	0.377442	1.19901
AL021920.2	0.22584	0	0	0	0	0
CROCC	4.36252	5.03551	2.29779	5.39032	3.87622	4.35903
RNU1-4	712.139	1167.34	712.845	179.158	546.932	610.118
CROCCP4	0	0	0	0	0	0.566777
MST1L	8.91844	6.42763	1.81158	8.48668	14.6997	7.1963
RP11-108M9.1	0	0	0	0	0.159234	0.337222
RP11-108M9.2	0	0	0	0	0	0
MIR3675	0	0	0	0	0	0
RP11-108M9.4	0	1.04682	0	0.189014	0	0
RP11-108M9.5	0	0	0	0	0	0.55562
RNU1-2	74.4446	168.615	84.0791	18.15	43.0719	76.5875
RP11-108M9.6	0.262964	2.42825	0	0.438444	0.60858	0
MFAP2	7.82344	6.38508	1.234	2.4046	3.9778	21.8348
RP1-37C10.3	0	0	0	0	0.419116	0.887594
ATP13A2	4.47295	5.66915	2.96736	5.4654	5.48035	4.45977
SDHB	10.3857	7.99191	6.81827	8.81411	12.6133	6.47742
PADI2	2.43713	1.06322	0.699208	0.335955	1.39896	5.14944
RP11-380J14.1	0	0.227453	0.384637	0	0	0.0603625
PADI1	3.43646	0.105075	0.829213	0	3.37082	11.3493
PADI3	0.469526	0	0.375993	0	0	0.0885089
MIR3972	0	0	0	0	0	0
PADI4	0.31014	0	0	0.0323188	0.04486	0
AC004824.2	0	0	0	0	0	0
PADI6	0	0	0.250113	0	0	0
RP1-20B21.4	0	0	0	0	0	0
RCC2	14.5997	16.3686	24.1203	5.70158	14.4068	12.9635
AC004824.1	0	0	0	0	0	0
ARHGEF10L	11.4195	7.31909	3.66726	10.1807	9.93605	7.4997
RP11-473A10.2	0	0	0	0	0	0
ACTL8	0	0	0.32215	0	0	0
RP11-174G17.2	0	0	0	0	0	0
IGSF21	1.00804	1.5514	0.583002	0.529117	1.64169	0.777688
RP11-174G17	0.535713	0	0	0.669901	0	0
RP11-422P22.1	0	0	0	0	0	0
KLHDC7A	1.50381	0.4208	0.237199	1.00673	2.16199	0.362939
RP1-8B22.1	0	0	0	0	0	0
RP1-8B22.2	0	0	0	0	0	0
PAX7	0.0182446	0	1.13959	0	0	0
TAS1R2	0	0	0	0	0	0
RP13-279N23.2	0	0	2.88165	0.131864	0	0.032302
ALDH4A1	0.374869	2.30772	0	0.182298	0.614522	0.114831
MIR4695	0	0	0	0	0	0
MIR1290	0	0	0	0	0	0
IFFO2	5.86315	2.9219	3.1003	6.47059	8.29225	4.01397
RP5-1126H10.2	0.812546	0.468947	0	0.254019	0.509297	0.539288
UBR4	17.0844	15.5046	10.0264	10.7509	12.7747	23.7622
AL137127.1	11.5178	47.8608	0	6.72134	10.6623	18.3466
RP1-43E13.2	0.908705	0	0	1.5151	0.525755	1.39179
EMC1	6.17529	6.39142	4.33456	3.1195	4.2424	5.41982
MRTO4	6.44868	6.40706	7.43559	5.44404	5.76188	4.70091
AKR7L	4.53556	4.03451	5.63134	3.4689	5.15204	1.52956
AKR7A3	7.27442	6.84169	8.76492	17.8001	11.5353	3.30123
RP4-657E11.10	3.5102	0	2.28389	3.29209	2.03092	5.91391
AKR7A2	7.56646	7.16612	4.71268	9.75827	5.38803	8.63722
RNU6-1099P	11.8408	4.96996	22.412	6.28163	0	10.5516
PQLC2	2.95879	0.989922	2.00882	1.8589	2.53061	2.20676
RN7SL85P	0	0	0	0	0	0
CAPZB	23.3273	27.9968	27.4234	8.5909	18.4812	41.4125
RN7SL277P	1.20816	7.43757	0	0	0	7.89524
RNU4-28P	0	0	0	0	0	0
RP5-1056L3.1	0	0	2.89624	0.463861	0	0
MINOS1-NBL1	0	0	0	0	0.106923	0
MINOS1	2.25061	2.13937	2.98612	1.10367	1.22555	3.5417
RPS14P3	5.06279	1.16876	2.63526	3.58753	4.97966	5.89323
NBL1	3.26133	5.83874	2.42511	0.554864	1.46333	10.6834
HTR6	0.174161	0	0	0.290381	0.201531	0.213398
TMCO4	4.94352	3.01704	3.54921	5.66073	4.70126	4.28186
RNF186	0.184433	0.42577	0	2.9982	8.53669	0.338977
RP11-91K11.2	0	0	0	0	0	0
OTUD3	4.68066	4.40077	7.97353	2.42638	3.13157	5.94374
PLA2G2E	0	0	0	0	0	0
RN7SL304P	0	0	0	0	0	0
PLA2G2A	1.74091	12.2176	0.362467	0.0580527	1.36986	37.543
PLA2G5	0.220902	0	1.83973	0.0368313	0.153371	1.78642
PLA2G2D	0	0.199022	0.224372	0	0.0498799	0
PLA2G2F	0	0	0.930933	0	0	0.0876568
RP3-340N1.2	0.261868	0.20151	1.13589	0	0.656547	0.588254
PLA2G2C	0.0349237	0.161245	0.181783	0	0.323297	0.342335
RP3-340N1.5	1.1292	0	0	0	0.522663	0.830161
UBXN10	0.992382	1.33639	1.5066	0.31024	1.26796	1.82394
RP3-340N1.6	0	0	0	0	0	0
VWA5B1	0.180615	0.250174	0	0.0301142	0.417999	0.509006
RP4-745E8.2	0	0	0	0	2.91002	0
RP4-749H3.1	0	0	0.567012	0.151354	0.0840347	0.0444916
RP4-749H3.2	0	0	0	0	0	0
CAMK2N1	11.5839	33.351	142.372	1.79921	11.1108	39.0192
MUL1	5.15371	3.92945	1.96887	4.37526	4.65054	4.57679
RPS4XP4	0	0	0	0	0	0
FAM43B	1.02639	1.03019	0	0.186012	0.206554	1.3123
CDA	0.717622	0	2.49022	0	2.3528	1.90515
PINK1	3.26291	5.71813	0.991763	2.64073	2.34258	4.02721
PINK1-AS	1.14064	0.837836	0.67468	1.03734	0.569953	0.63528
AL391357.1	0	0	0	0	0	0
DDOST	13.5681	18.0974	20.1783	20.4678	21.1831	12.9305
KIF17	0.180369	1.30865	0.268242	0.451097	0	0.378866
RP5-930J4.5	0	0	0	0	0.278244	0
SH2D5	0.0781223	0	0	0	0	0.0319076
RP5-930J4.2	0	0	0	0	0	0
HP1BP3	20.2901	29.7977	37.0572	14.6054	18.7328	29.3178
RP5-930J4.4	0	0	0	0	0	0
EIF4G3	17.7325	25.7203	27.7044	9.44903	18.8279	24.4815
RNU7-200P	0	0	0	0	6.44898	0
MIR1256	5.80731	0	0	1.61377	0	2.37189
RPS15AP6	2.09415	12.4314	29.5867	3.74101	5.53887	8.06443
RP11-487E1.2	6.00931	18.4969	0	2.50485	20.8611	15.9535
RP11-628K18.1	6.22586	0	6.07622	0.973168	8.1048	7.15173
AL031005.1	3.59932	0	9.36751	0	0	8.82047
ECE1	15.4575	17.714	9.49	24.3319	16.841	15.6377
RP3-329E20.2	7.16878	2.20658	0.829213	3.58578	5.16157	5.27032
RP5-1071N3.1	3.02001	1.71613	1.45104	2.13032	2.20429	4.0989
PPP1R11P1	0.306325	0	0	0	1.41786	0.375339
RP11-293F5.8	0	0	0	0	0	0
RP11-293F5.1	0	0	0	0	0	0
NBPF2P	2.27112	1.49799	0	2.16381	1.1263	0.993855
HS6ST1P1	2.51807	1.29179	0.485442	5.05364	5.71967	1.37128
CROCCP5	0	0	0	0	0.160577	0
NBPF3	1.33574	2.10778	0.792086	1.36727	1.4087	2.15462
PFN1P10	0	0	0	0	0	0.863165
ALPL	1.22286	2.47014	0.795648	1.17874	1.45926	1.77931
RP11-63N8.3	0	0	0	0	0.324675	0
AL359815.1	0	0	4.34435	1.39158	0	0
RAP1GAP	17.2666	7.05911	6.4727	23.7754	20.617	6.06973
USP48	12.6858	12.4869	16.6025	10.0296	10.6938	12.3043
RP11-132G19.3	2.62622	3.46441	3.90567	0.312766	3.9072	1.3791
LDLRAD2	0.769566	0.829065	0.667618	0.192466	0.474936	1.60301
HSPG2	30.985	37.3278	24.1584	9.55091	19.5392	53.1042
RP11-26H16.1	4.29236	4.40403	6.20622	0.79519	2.20752	9.35006
CELA3B	360.484	64.8772	0.778093	1637.06	1688.52	6.22756
RN7SL421P	6.84627	1.85939	0	36.9305	13.0483	1.48036
RN7SL386P	10.9322	0	0	34.5018	21.6861	1.43519
RNU6-1022P	5.53742	0	0	66.4748	111.493	0
CELA3A	1667.64	386.24	4.40824	7802.82	2464.9	21.7917
RN7SL768P	22.7112	7.48995	0	39.5572	17.8331	0
RN7SL186P	62.0792	23.4346	0	229.795	49.6973	2.87039
RNU6-776P	52.0518	0	0	112.638	32.0382	0
RP1-224A6.3	0.187282	0	1.94966	1.56129	0.216714	0
LINC00339	3.478	0.746891	0.421012	19.0825	5.61569	1.5857
CDC42	25.7575	35.4013	51.8318	11.4282	21.4706	25.9886
CDC42-IT1	9.15435	11.5272	6.06452	2.35885	4.23719	3.87489
RP1-224A6.8	6.60859	9.80753	24.5705	5.70606	2.1849	8.38667
RP1-224A6.9	2.46371	4.26566	0	1.28368	0.712722	2.64142
WNT4	1.93363	3.05422	2.11892	0.657521	1.76645	1.80813
MIR4418	0	0	0	0	0	0
RP11-415K20.1	0	0	0	0	0	0
ZBTB40	6.85281	7.98389	5.26714	7.64566	7.69259	5.75998
ZBTB40-IT1	2.10949	3.89587	2.19605	5.6275	6.34662	4.1356
EPHA8	0.386937	0	0.671356	0.931877	0.298497	0.0263396
C1QA	9.4171	21.3216	25.4514	2.34009	9.11578	8.21024
C1QC	19.067	27.4856	25.5975	5.53819	14.5758	16.2799
C1QB	17.4818	31.2229	40.0679	3.5385	12.8201	15.0736
EPHB2	3.52383	1.59343	3.30914	0.923698	2.7114	3.31619
MIR4684	2.80923	0	0	0	0	0
AL611946.1	0	0	0	0	2.80587	2.9711
RP11-69E9.1	1.91964	0	0	0.60012	2.22132	0.882047
MIR4253	0	0	0	0	0	0
RP1-74M1.3	0.406315	0.441408	0.870854	0.298877	0.663768	0.175714
LACTBL1	0	0	0	0	0	0
C1orf234	0.189127	0	0	0	0	0
KDM1A	17.2757	11.1297	14.8587	12.9389	13.9714	15.2087
RP1-184J9.2	3.97763	3.99239	3.60073	0.720865	2.40142	5.29758
MIR3115	0	0	0	1.41205	0	2.0754
MIR4419A	0	0	0	6.23501	0	14.6626
LUZP1	8.79892	9.77408	7.7564	2.70143	4.91294	8.3323
RP5-979D14.1	1.83046	0	0	0.939063	1.14053	2.24286
RNU6-514P	2.15287	0	5.603	0	1.2456	5.27579
RNU6-135P	23.948	42.1217	0	0	9.23716	6.98651
HTR1D	0.242566	0.933286	1.47302	0	0.280686	0.495358
RP5-1057J7.1	0	0	0	0	0	0
RP5-1057J7.6	5.37386	8.5961	7.048	1.72849	4.40673	6.22164
HNRNPR	20.3514	25.9886	35.1724	13.2475	17.6507	20.9837
ZNF436	13.0861	5.32755	2.45705	2.07692	4.33946	6.13737
C1orf213	6.94107	2.20326	2.7097	1.01263	0.903587	2.28568
RP5-1057J7.7	5.67032	0	3.68936	5.46571	3.89585	0.868477
TCEA3	47.0216	17.701	5.6285	114.841	57.5583	10.5595
RP4-654C18.1	7.57041	0	0	2.70477	4.69292	2.65028
ASAP3	7.43533	7.24969	1.92308	5.64026	7.18766	9.61975
E2F2	0.168852	0.194901	0.988764	0	0.195388	0.129309
RP1-150O5.3	0	0	0	0	0	0
ID3	7.88366	6.21453	7.67333	1.97702	4.59839	19.2411
MDS2	0.161314	0	0	0	0	0.0658858
RP11-223J15.2	0	0	0.505498	0	0	0
RPL11	118.135	103.039	170.473	159.227	143.542	77.6307
RP5-886K2.1	2.64077	4.68947	1.58603	0.338692	1.64542	5.47584
RN7SL532P	0	11.3549	19.2017	0	2.37151	2.51116
TCEB3	15.575	10.7521	10.0087	12.7705	12.7568	11.5185
RP5-886K2.3	0.598551	0	0	1.06926	0.19789	0.419087
PITHD1	10.4851	23.1106	12.6157	5.49058	6.58469	9.68395
LYPLA2	3.61899	12.1081	6.27913	4.11011	4.24842	4.37007
GALE	2.3589	3.76486	4.69915	1.06823	0.977267	2.24805
HMGCL	3.15529	2.34971	2.54304	3.00378	3.34493	3.46708
FUCA1	12.7163	8.83279	19.9157	7.41135	12.1104	6.34281
CNR2	0.0421282	1.26431	0.328925	0	0.219369	0.309716
RN7SL24P	0	0	0	0	0.456435	0
RP11-4M23.2	0	1.67888	0	0	0	0.222774
RP11-4M23.3	0	2.53232	0	0	0	0
MIR378F	0	0	0	0	0	0
RP11-4M23.4	0	0	0	0	0	0
PNRC2	4.44721	3.94069	1.16911	1.94735	3.22282	2.09159
SRSF10	1.46817	0.517453	1.63341	1.75651	1.78968	0.892603
RP11-4M23.7	0	0	0	0	0	0
RP11-293P20.2	0	0	0	0.211496	0	0
MYOM3	0.122909	0.567481	1.02362	0.522567	0.298672	1.09938
RP11-293P20.4	0	0	0	0	0	0
IL22RA1	13.0492	4.75148	0.642803	45.127	47.0621	2.67325
IFNLR1	2.94789	3.1326	1.2178	2.45753	2.78849	1.23268
RP11-10N16.2	0	0	0	0	0	0
AL590683.1	0	0	0	0	0	0
AL590683.2	0	0	0	0	0	0
RP11-10N16.3	0.941879	0	1.40075	0	0.1557	0
GRHL3	0.204632	0.404913	2.28244	0.341185	0.135309	0.322372
STPG1	0.622293	0.499682	0.492911	0.46239	1.20537	0.513854
NIPAL3	3.0742	6.50313	1.8488	4.59471	6.36349	2.59624
RCAN3	6.3014	5.19263	8.95321	6.93533	9.35862	3.36404
RN7SL857P	0.885987	0	0	0	1.02522	0
RP4-594I10.3	0.239125	0	0	0.199348	0.368938	0.0976661
NCMAP	3.54868	1.54814	1.89077	5.94005	5.69071	1.78036
RP11-496D1.2	3.30972	0	5.16828	3.31101	7.27673	4.05539
SRRM1	38.609	29.6884	29.5797	25.3802	21.3429	27.6795
CLIC4	30.0309	48.3872	63.7533	9.6126	30.2732	62.1965
RNU6-1208P	9.6879	0	0	1.79475	1.2456	0
RUNX3	3.4516	3.11796	2.60378	0.291915	2.31538	2.91142
RP11-84D1.1	1.40461	0	0.731123	0.468386	0.975212	1.89317
RP11-84D1.2	0	0	0	0	0	0
MIR4425	0	0	0	0	0	0
RP4-799D16.1	0	0	0	0	0	0
RP4-781L3.1	0	0	0	0	0	0.351063
RP4-706G24.1	0	0	0	0	0	0
SYF2	13.2609	18.7782	14.7656	19.0899	15.6613	12.8564
C1orf63	15.6246	21.3371	18.68	11.6002	14.1428	21.5093
RP3-465N24.6	0	3.2894	0	1.38584	2.19842	0.872953
RP3-465N24.5	3.764	15.0615	0	1.88273	5.517	4.30454
RHD	1.46015	1.1236	0.9048	1.01439	1.68962	2.1299
SDHDP6	1.43973	0	0	2.20044	1.11066	0.588031
RP11-335G20.7	2.00747	0	6.53073	0.418384	0.290368	1.22987
TMEM50A	8.61304	10.9164	17.7571	4.8432	8.09054	9.60163
RNU6-1171P	8.99831	0	18.735	7.5015	16.6599	11.0256
RHCE	0	0	0.492824	0.631446	0.328678	0.290028
RP3-469D22.1	0.80969	0	0	1.0125	0.468468	0
AL031284.1	0	0	0	0	0	0
TMEM57	15.8151	14.9818	10.8035	20.6661	19.6198	9.13388
LDLRAP1	7.46941	6.50322	5.10987	7.86372	7.28503	3.81779
RP11-70P17.1	9.06165	1.10101	1.24124	8.54829	2.7594	2.92189
MAN1C1	3.5011	2.6548	3.05946	0.458046	2.3953	4.91613
RP1-187B23.1	0.414311	0	2.69569	0.215871	0.23971	1.64987
SEPN1	14.2508	15.2764	7.1872	13.0313	12.722	16.4399
RP1-317E23.6	0	0	0	0	0	0
RP1-317E23.3	1.31097	0	0	0	0	0.458951
MTFR1L	2.73291	2.65162	2.26779	2.39388	2.56658	2.88758
AL020996.1	0.221817	0.512071	2.02053	0.600987	0.064169	0.543582
RP1-317E23.7	0	0	0	0	0	0
AUNIP	0.244852	0.678299	2.29408	0	0.226665	0.300016
RP1-125I3.2	0	0	0	0	0.313967	0
PAQR7	3.63317	3.54847	3.27309	1.77652	1.69782	4.87975
STMN1	3.75282	5.09618	12.5439	1.21155	3.51238	5.31961
SNRPFP2	0	0	7.16559	0	0	0
RP1-125I3.4	0	7.59695	0	0	0	5.04027
MIR3917	0	0	0	0	0	0
AL033528.1	0	0	0	0	0	0
PAFAH2	6.21693	2.496	6.56581	3.60541	4.72645	2.98079
RNU6-110P	0	0	0	0	0	0
SCARNA17	21.4621	47.5918	20.7357	19.5525	29.7328	65.53
SCARNA18	32.6688	84.1189	79.5728	12.046	25.6865	64.1488
EXTL1	12.3632	1.75816	0.924982	7.21678	0.881281	0.186635
SLC30A2	26.4074	3.34457	0.17139	36.4533	7.50599	1.41208
TRIM63	0.223821	0.413359	0.466009	0	0.207196	0.0548494
AL391650.1	0	0	0	0	0	0
PDIK1L	2.2135	4.34639	1.85405	4.60264	4.5339	1.77695
FAM110D	0.755764	0.697882	0	1.57512	0.612174	0.648223
ZNF593	0.353308	0.271874	0	0.0490896	0.204416	0.072151
RP11-96L14.7	0	0	0	0.0744335	0	0
CNKSR1	3.73197	4.34057	1.92772	5.46238	4.87888	2.16421
CATSPER4	0.226952	0	0	0.0946002	0.0656547	0
RP11-231P20.2	0.469232	0.166652	0.751515	0.722175	1.04418	0
CEP85	2.39535	1.0336	1.51482	1.56766	1.81332	2.11211
RP11-231P20.5	2.25209	0	0	1.87747	0.372288	0
SH3BGRL3	18.0532	59.1537	51.5318	7.98362	15.3495	27.4326
UBXN11	4.94601	6.33079	1.52939	3.79668	2.54998	4.05021
CD52	0.862298	3.41253	7.69438	0.102694	0.427633	2.11314
AIM1L	0.717762	2.07122	4.08631	0.0373979	0.934381	1.40166
RP11-569G9.7	0.998656	0	0	0.555024	0.385199	2.85518
RN7SL490P	0	0	0	0	0	0
ZNF683	0.193658	0.223533	0.504011	0	0.224092	0.5339
LIN28A	0.229897	0	0	0.0239569	0.0332532	0.0704229
DHDDS	7.7801	10.4533	5.57096	5.28483	6.24001	6.35527
RP3-476K8.4	4.95159	5.96396	3.3618	2.1537	1.49472	6.33095
RP3-476K8.3	11.7573	11.0579	24.9328	5.98986	10.5817	9.87092
HMGN2	15.9753	17.8039	15.5316	26.3297	17.2641	22.1057
DPPA2P2	0	0	0.668362	0	0	0
RPS6KA1	4.73711	7.23027	2.75103	1.95824	3.30706	5.46857
MIR1976	0	0	0	0	0	0
RN7SL679P	0	0	0	0	0	0
RP11-492M19.3	0	0	0	0	0	0
RP4-785J1.1	0	0	0	0	0	0
RP5-968P14.2	0.69107	0	0	0.432086	0.266558	0.211691
ARID1A	23.9176	23.1211	24.6396	18.5683	17.7158	19.0185
RN7SL501P	7.01804	3.81209	0	3.09739	2.86622	2.02333
PIGV	2.00932	1.41516	2.12722	1.67508	1.26107	1.21014
RN7SL165P	1.19562	0	0	0	1.84469	0
ZDHHC18	2.64851	3.91307	4.52177	1.90767	2.91762	5.1404
SFN	2.36488	18.6024	21.4277	0.0730184	2.73653	13.3078
RP1-50O24.6	0	0	0	0	0	0
GPN2	3.70125	2.88376	4.9368	3.10486	3.77432	4.22334
GPATCH3	3.313	1.43403	3.50282	3.36607	4.37275	2.47369
NUDC	17.3413	17.1304	15.9536	24.5763	18.3865	16.8997
NR0B2	0.398541	0.920045	2.07447	2.74103	2.19057	0.244165
C1orf172	2.63375	2.37272	1.33747	3.74866	2.22999	0.865813
RP11-344H11.4	0.231747	0	1.20628	0.579593	1.34084	0
RP11-344H11.5	0.290122	0	22.6519	2.17676	0.671431	0.355485
OSTCP2	0	0	0	1.0813	0.900534	0
TRNP1	8.56843	31.7565	57.6462	3.3043	9.78009	4.21383
FAM46B	1.21599	2.24572	0.253176	0.364938	0.84425	1.07276
SLC9A1	12.6862	14.4207	19.7699	4.29145	7.16146	8.29189
RP11-40H20.5	0	0	0	0	0	0.267794
CHCHD3P3	0.539899	0.830916	0.936751	0.45009	1.45774	0.882047
NPM1P39	2.92263	1.84009	5.53191	1.55048	2.76704	2.44165
SNRPEP7	0	0	0	0	0	0
RP11-40H20.4	0	0	0	0	0	0
WDTC1	7.35915	9.46774	7.38179	8.33977	7.16292	5.91749
RP11-4K3__A.3	1.2253	3.77153	0	3.74543	1.41786	2.00181
TMEM222	3.30483	5.00673	1.47831	1.57126	1.73284	2.78395
RNU6-48P	1.07643	0	5.603	1.79475	0	6.59474
RP11-4K3__A.5	0	0	2.56205	1.23102	2.56306	1.20622
SYTL1	4.37988	3.14779	3.76381	7.47486	6.28742	3.16429
MAP3K6	11.4225	4.83344	1.21091	3.10302	2.96116	9.49211
FCN3	0.106302	0	0	0.132929	0.0615039	0.260503
CD164L2	0	0	0	0	0.0653008	0.0691462
RP1-144C9.2	0	0	0	0.270477	0	0
GPR3	0.544579	0	0	0.181597	0.378096	0.0667269
WASF2	31.7523	40.8272	36.3987	19.7936	19.0768	28.1707
RP4-752I6.1	9.95701	12.4249	8.4045	3.14082	6.53939	2.96763
RP1-159A19.4	0.813981	3.75821	0	1.35716	0	1.99473
AHDC1	13.0515	10.4767	2.34548	3.35403	4.86039	9.83968
FGR	5.90148	5.05151	1.38059	0.718624	1.91824	4.87487
RP1-159A19.3	3.59932	2.76972	0	5.001	7.63578	5.14527
RP11-288L9.1	0	0	0	0	0.60444	1.28007
IFI6	107.589	65.1669	246.046	12.8766	140.213	27.736
RP11-288L9.4	4.47523	0	3.67804	0.392717	10.0845	1.15442
RNU6-949P	0	0	0	0	0	0
CHMP1AP1	0	0	0	0	0	0
RNU6-424P	0	0	0	0	0	0
FAM76A	7.93743	5.66852	4.01266	4.57008	4.39418	5.31764
RP3-426I6.2	0	0	0	0.82538	0.381888	0
RPEP3	0.170382	4.72	0.886865	0.426121	0	0.417537
STX12	18.3279	12.4443	26.9675	6.91558	8.76744	11.0818
RP3-426I6.5	13.1454	31.7916	16.2913	4.69659	5.0704	9.97096
RP3-426I6.6	3.52914	0	0	1.06985	1.485	0.786225
RNU6-1245P	1.08659	0	0	0.905842	0	0
PPP1R8	6.86412	8.86625	9.14487	5.82451	6.14625	7.85988
SCARNA1	324.026	349.185	278.091	115.686	323.563	144.528
AL109927.1	0	0	0	0	0	0
THEMIS2	8.60098	10.935	7.91575	1.80815	4.00991	10.0194
RPA2	5.41949	8.42851	7.72043	5.13624	4.75289	4.40368
SMPDL3B	1.89807	1.3942	0.449079	3.63219	3.94346	0.739994
RP11-460I13.2	0.234579	1.08307	1.22102	0.782234	0	0
XKR8	2.05751	4.07128	3.05989	1.85527	1.70061	2.21235
EYA3	6.07605	7.13642	5.64103	4.78393	5.71519	6.87896
RP11-460I13.6	2.5107	0	0	0	1.08947	1.92272
RN7SL559P	3.90435	14.4213	8.12909	1.95293	5.42152	4.30558
SPCS2P4	5.11147	5.11333	7.09492	1.27836	6.40764	4.90606
RP5-1053E7.2	0	0	0	0	0	0.600542
RP5-1053E7.3	0	0	0	0	0	0.253371
RNU6-176P	0	10.1293	0	0	0	0
RNU7-29P	0	0	0	0	2.14966	0
PTAFR	1.81113	2.71204	1.01916	0.28565	2.18072	1.79933
DNAJC8	13.553	14.8794	15.6257	8.61192	11.8516	13.2527
AL353354.1	1.74513	0	0	0	0	2.13829
AL353354.2	0	0	0	0	0	0
ATPIF1	23.0357	34.6557	25.5975	26.7559	23.6608	20.5507
RP5-1092A3.4	0.177653	1.91388	2.4659	0.88861	2.19277	0.943268
RP5-1092A3.5	0	1.25126	0	0.451855	0	0
SESN2	2.76855	2.00209	0.520869	1.97433	2.62467	2.86097
MED18	2.56967	3.95478	9.51148	1.85659	3.76644	3.56842
PHACTR4	10.1273	11.6525	13.0531	7.81287	10.5284	7.66205
RP1-308E4.1	1.46165	1.34971	0	2.19333	0	3.94011
RNU6ATAC27P	20.3256	26.8127	30.2279	7.26196	13.4399	11.8594
RCC1	1.45158	2.05164	5.55112	1.40769	1.91966	2.75866
SNHG3	101.908	162.996	206.929	35.8428	139.213	112.474
SNORA73B	3690.79	5750.59	5066.54	1101.4	3505.76	2842.61
PRDX3P2	0.94254	6.96283	2.94364	0.471453	0	1.38587
TRNAU1AP	2.96976	2.96466	3.06375	2.20811	1.82659	5.08124
SNHG12	56.6171	202.353	243.749	10.1791	45.2683	63.1877
SNORD99	256.817	2428.97	4755.66	93.4241	298.977	352.819
TAF12	5.27346	4.55102	7.18296	4.47843	4.50537	4.95184
RAB42	0.739678	0.731816	2.20008	0.132137	0.550234	1.68317
RP11-442N24__B.1	0.706616	0	0	1.27633	0.681386	0
RNU11	744.362	2087.46	1776.19	164.809	711.153	863.616
GMEB1	2.44302	3.5403	2.50612	1.72445	2.64123	2.64382
SCARNA24	6.90207	0	13.4724	4.67509	4.99172	10.5713
YTHDF2	12.8042	11.989	14.6035	10.5748	11.2246	14.1895
OPRD1	0	0	0	0.0541258	0	0
RP1-212P9.2	0.263717	0	0	0.109925	0	0.0807827
RP1-212P9.3	0	0	0	0	0	0
EPB41	9.58197	12.9062	12.5956	9.57641	9.84868	6.88427
RP4-604A21.1	1.39188	0	3.62248	0.580176	2.01328	0
TMEM200B	1.74579	0.806042	0.454354	0	0.505036	2.51345
RP11-242O24.3	3.71543	0	0	0.344155	3.34392	1.01167
SRSF4	31.8166	42.5628	30.4335	28.9762	23.825	38.9408
RP11-242O24.5	38.8727	21.6038	24.3555	15.003	11.2454	21.6101
MECR	1.93824	2.03386	3.82152	2.69304	2.48072	2.23098
RP11-467D18.2	0.402019	0.928074	0	2.01087	3.25638	2.21666
PTPRU	5.226	5.31786	1.25273	3.74045	5.31127	9.5419
AL645859.1	4.86669	0	0	0	0.938585	0.993855
RP3-437I16.1	0.0536212	0	0	0.134105	0.186144	0
AL139151.1	0	0	0	0	0	0
RP11-810H18.1	0	0	0	0	0	0
AC092265.1	0	0	0	0	0	0
RP4-656G21.1	0	0	0	0	0	0
AL645944.1	0	0	0	0	0	0
RP11-179G8.1	0	0	0	0	0	0
RP11-111I12.1	0	0	0	0	0	0
RP5-893G23.1	0.209035	0	0	0	0	0.25613
RP3-357I16.1	0	0	0	0	0	0
RP4-591L5.1	0	0	0	0	0	0
RP4-591L5.2	0	0	0	0	0	0
MATN1	0.200049	0	1.17145	0.0208465	0.028936	0.0612798
MATN1-AS1	0.372097	0.660768	1.78784	0.334063	0.496815	0.140286
LAPTM5	22.0225	40.1195	27.8336	3.54866	17.3417	20.5182
MIR4420	0	0	7.78598	0	0	0
RP5-1125N11.1	0	0	0	0	0	0
RP1-65J11.1	0	0	2.26064	0	0	0
RN7SKP91	0	0	0	0	0	0
RP1-65J11.5	0.197788	0	0.343172	0	0	0
SDC3	7.00816	10.2339	8.90755	2.24185	5.7521	13.28
PUM1	20.1619	20.4008	22.6371	14.9518	16.3453	19.7378
SNORD103A	4.01785	12.3671	0	3.34951	3.09951	3.28203
SNORD103B	6.69642	68.0192	0	10.0485	18.5971	42.6664
SNORD85	134.112	378.807	739.135	38.1446	118.673	110.195
RP11-201O14.1	9.99576	7.34222	8.27741	2.8408	5.25755	11.1343
RP11-201O14.2	16.2522	22.8374	7.35608	7.65797	20.4416	24.2428
SEPW1P	0	0	0	0	0	0
RP11-490K7.1	0	0	0	0	0	0
NKAIN1	0.231359	0	0	0	0	0.141742
SNRNP40	4.9678	6.09877	6.57664	3.06419	4.15355	4.85554
RP11-490K7.4	8.43411	1.2169	5.4876	2.41696	7.01468	5.16714
ZCCHC17	7.06541	16.8732	11.7304	7.7181	7.96432	9.105
RP11-266K22.2	0.524731	0	6.82825	0.87489	1.21439	0.964424
FABP3	4.15361	4.14648	6.42761	1.59096	3.89705	5.08939
SERINC2	0	0	0	0	0	0
AC114494.1	0	0	0	0	0	0
RP11-439L8.2	0	0	0	0	0	0
RNU6-40P	0	0	0	0	0	0
RP11-439L8.3	0	0	0	0	0	0
RP11-439L8.4	0	0	0	0	0	0
RP11-73M7.1	0.584662	0.899807	4.05767	0	0.451029	2.38794
TINAGL1	11.3137	13.7322	14.3683	4.53762	6.29842	14.2199
HCRTR1	1.47075	0.636616	0	0.689683	0.425472	0.337895
PEF1	7.67856	6.13231	3.67274	4.08298	6.19567	6.91652
RP11-73M7.6	3.12231	9.07667	3.91253	0.0964048	1.13742	5.80946
RP11-73M7.9	0.239955	0	0	0	0	0
COL16A1	21.4491	22.0891	12.8675	1.79427	9.76288	50.2724
BAI2	0.638148	0.274081	0.231744	0.024744	0.274767	1.56384
MIR4254	1.5155	0	0	0	0	0
RP11-84A19.3	0	0	0	0	0	0.525614
SPOCD1	0.0975399	0.150116	1.01542	0	0.507909	1.09556
RP11-84A19.2	0	0	0.265627	0	0	0
RP11-84A19.4	7.06375	12.6831	20.4266	2.61722	5.90333	19.955
PTP4A2	20.8471	38.3687	49.8746	22.0825	24.8901	28.0675
AL136115.1	4.98227	7.78059	14.1109	1.34378	4.4935	7.00251
RP4-534N18.2	7.12903	6.1716	10.4365	1.30007	5.15586	10.373
KHDRBS1	33.8023	35.2746	35.4232	19.5089	27.1536	35.6359
RP11-277A4.4	11.6286	8.52221	7.68616	2.0004	9.18429	12.8914
TMEM39B	1.76226	1.38166	1.38457	1.13649	1.26969	2.93336
MIR5585	13.6652	0	0	0	0	4.78398
KPNA6	10.009	10.5845	12.0107	6.03321	8.44372	11.1808
RP4-622L5.2	0	0	0	0	0	0
TXLNA	16.1381	19.9042	13.8631	10.6312	14.8871	19.9122
CCDC28B	4.94556	3.39679	2.34022	1.73775	1.98642	1.80291
RP4-622L5.7	0.254632	0	0.441799	0.283034	0.0982159	0.104
IQCC	2.8129	1.85534	4.18331	1.96812	2.3831	2.33879
DCDC2B	4.12892	9.95854	2.56617	2.87698	3.28028	2.03876
TMEM234	2.21806	2.52313	2.17521	1.8491	2.12026	2.95411
EIF3I	19.2965	21.2714	29.5416	16.0867	15.2208	21.2714
MTMR9LP	7.31291	3.77153	1.01236	4.08592	5.17632	7.95957
FAM167B	0.738323	2.27259	0	0.102585	1.8511	1.20622
LCK	1.51868	1.43425	0.179659	0.0287741	1.39789	1.43792
HDAC1	10.1129	21.6216	19.4407	7.18527	11.8352	13.201
MARCKSL1	14.8464	31.3	57.5173	4.4647	19.4545	47.4301
RP4-811H24.9	0.167654	0.77407	0	0.838596	0	0.616277
TSSK3	1.62963	1.45628	0.273629	0.219122	0.912453	1.0306
FAM229A	0.931143	3.36455	0	1.11376	0.983782	1.88501
BSDC1	11.6004	14.7459	9.07641	8.67616	10.9597	12.3023
GAPDHP20	0	0	0	0.381407	0	0
RP11-395N6.4	0.675533	0	0	0	0	0
LRRC37A12P	0	0	0	0.0533144	0	0
RN7SL122P	0	0	10.0591	0	0	0
RP1-27O5.3	0.100242	0	0	0.0835676	0	0.286595
ZBTB8B	0.0358979	0	0	0.0149633	0.0311545	0.0439855
ZBTB8A	2.34427	2.02943	0.847379	1.37073	1.35634	2.95221
ZBTB8OS	6.65432	7.37964	8.48939	4.786	5.24661	7.79378
RBBP4	8.48939	6.90704	8.86303	7.64504	9.02131	9.2396
SYNC	1.05212	0.944558	0	0.219278	0.23673	2.54251
RP11-114B7.6	0	0	0	0	0	0
KIAA1522	23.0357	18.1868	12.8648	20.0731	19.0143	17.011
YARS	6.81811	5.89434	8.39767	7.28623	7.8896	6.37738
S100PBP	4.63721	4.86072	3.45752	2.19413	3.48063	5.03698
FNDC5	0.55039	1.18589	0.381982	0.275302	0.594427	0.629431
HPCA	0.289248	0.267095	0.903346	0.192906	0	0.0708827
TMEM54	4.63315	0.75058	4.65401	1.21972	1.69303	6.17495
AL031602.1	0	0	0	0	0	0
RNF19B	9.75265	6.92748	7.12074	3.86284	6.84268	10.3818
FKSG48	3.37857	0	0	0	0	1.50536
RP4-803A2.1	0.650725	0	0	0	0.501993	0
RP4-803A2.2	1.0677	0	0	0	0.154437	1.14472
RP1-117O3.2	1.23405	0.633079	1.07057	0.685851	1.11066	1.59608
AK2	9.28237	12.1647	13.9252	6.25147	8.4428	10.3555
ADC	1.70335	2.91878	0.731234	0.995473	1.64592	4.58304
TRIM62	3.2538	2.91709	2.79535	1.58013	2.15674	2.63211
ZNF362	8.36781	6.7052	1.9798	6.57231	5.4816	7.75332
RP11-415J8.7	3.19258	0	14.0613	1.63785	3.97848	6.31914
AL513327.1	0	0	0	0	0	0
A3GALT2	1.63761	0	1.13653	0.637094	0	0.40131
RP11-415J8.3	3.83218	4.91484	2.77043	0.887423	2.34039	4.69555
PHC2	16.6061	14.0565	7.42475	4.77434	8.12977	20.9996
MIR3605	5.75892	5.31786	0	0	6.66395	19.7578
RN7SKP16	15.0233	23.1211	8.02034	0.963403	2.22875	23.1279
RP11-415J8.5	0.940232	1.08528	4.89405	0.195958	0.271998	0.864046
AL138837.1	0	0	0	0	0	0
TLR12P	0.0425641	0	0	0	0	0
ZSCAN20	0.911359	2.00372	0.451787	1.35671	1.18013	1.99408
RP4-580O19.2	0.625969	0	0.814566	0	0.905428	0
CSMD2	0.64739	0.263739	0.825923	0.105824	0.976807	1.59426
HSPD1P14	0.355928	0	0	0	0	0.872234
HMGB4	0.179896	0	0	0	0	0.661277
RP5-1007G16.1	0.511222	0	0	0	0.177469	0.626398
RNA5SP42	0	4.62423	0	0	0	1.2272
C1orf94	0	0	0	0	0	0
AC115286.1	0	0	0	0	0	0
RP4-657M3.2	0	0	0	0	0	0
MIR552	0	0	0	0	0	0
SMIM12	1.67977	2.36612	1.85243	1.10367	1.76256	2.14543
GJB5	0.34001	1.96231	1.32735	0.850355	1.57377	1.35399
GJB4	0.0811115	1.68524	0.844395	0.676192	0.516222	1.68955
RP1-34M23.5	0.205676	0	0	0.171463	0.237998	0
AL121988.1	0	0	0	0	0	0
GJB3	1.15806	0	5.52554	0.643614	1.34005	5.5576
GJA4	2.21368	6.19436	0.698335	2.34875	2.09583	2.71241
RP5-997D16.2	9.11829	6.64733	1.66534	4.40088	5.18307	7.44839
DLGAP3	0.463378	0	0	0.410442	0.670249	0.106458
SNORD112	10.4032	3.74278	0.70325	0.985534	2.18875	4.88359
RP11-244H3.1	4.02746	6.83407	4.65856	2.43922	2.5891	3.71166
ZMYM6	4.02442	4.96518	5.5976	3.04999	3.25853	5.12129
ZMYM6NB	0	0	0	0.208285	0	0
RP11-248I9.2	0	0	0	0	0	0
ZMYM1	3.07747	4.516	4.84286	3.42073	4.11321	3.68311
EFCAB14P1	0	0	0	0	0	0.304811
SFPQ	89.1213	61.9439	61.1954	58.4054	54.83	53.3266
RN7SL136P	0	0	0	0	0	0
ZMYM4	13.7214	10.3617	14.4255	11.1752	13.1066	13.0479
RN7SL503P	2.69648	1.77855	0	1.60567	1.33725	2.35999
SNORA62	1.31155	1.65151	5.5856	1.29218	0.96579	2.6297
RPL5P4	11.5698	15.6055	10.1499	14.4137	15.1932	13.5393
ZMYM4-AS1	10.2883	6.95145	13.0615	4.18384	6.67847	8.30161
RNY5P1	0	0	0	1.23102	0	0
KIAA0319L	11.2678	8.33936	7.28465	9.58297	9.60594	8.70596
RP4-728D4.3	4.82302	6.89254	4.18409	4.7866	2.79049	3.09552
NCDN	3.95874	4.3261	6.09641	1.69894	2.90032	4.24789
RP4-728D4.2	1.67735	1.54889	0	0.279668	0.388191	1.50719
TFAP2E	0.420935	1.21468	1.09552	0.614102	0.73063	2.32096
PSMB2	9.76522	13.3882	25.5257	6.68331	11.1025	10.6068
RN7SL281P	0	0	0	0	0	0
C1orf216	2.50733	1.75846	1.48682	1.21711	2.24029	4.93888
CLSPN	0.745009	2.55525	1.77275	0.51461	1.13303	0.912855
RP11-435D7.3	0	0	0	0	0	0
AGO4	7.49682	9.29364	10.0649	5.87981	7.66625	9.96262
AGO1	7.4992	8.2537	8.37449	4.21751	7.87097	7.51307
RP4-789D17.4	0	0	0	0	0	0
RP4-789D17.5	0.872563	2.68579	0	0.242473	1.00969	1.42553
AGO3	5.49114	8.13397	7.58994	3.24011	5.15603	6.37624
RP4-665N4.8	5.24332	4.0348	3.63897	2.62268	1.8202	1.71323
RP4-665N4.4	0.52252	0	0	0.248916	0.604636	0.365852
TEKT2	0.989905	0	0	2.08737	0.134761	0.142697
ADPRHL2	3.8669	4.46343	2.51597	2.59045	3.59566	3.8074
COL8A2	4.1188	4.44104	1.41215	0.267291	2.22607	10.0935
TRAPPC3	6.3621	7.06266	6.15264	3.6518	5.55162	6.00633
MAP7D1	14.8808	15.7387	5.91445	4.35375	8.14188	23.3472
RN7SL131P	0.453458	0	0	0	0	0
THRAP3	43.0946	45.9249	39.4955	40.3865	37.7943	40.9734
UBE2V2P4	6.22586	2.05323	0	0.741461	6.17509	2.17957
SH3D21	2.08526	11.8861	2.27802	0.493617	1.45969	7.66517
EVA1B	3.61418	3.07391	2.47531	1.26863	1.98103	5.71036
RP11-268J15.5	3.19592	10.9945	1.63091	0.104482	0.870157	4.37664
STK40	9.04531	8.37159	8.04366	7.72963	7.67725	7.80114
LSM10	2.92565	2.84378	2.40449	1.28368	2.31635	2.0754
RNU4-27P	0	0	0	0	0	0
OSCP1	1.06118	2.82665	0.212445	1.59919	1.74746	0.950185
SNORA63	20.4009	17.3786	20.7677	10.606	12.3697	12.0835
MRPS15	7.26777	8.38895	6.7847	7.40889	6.44456	7.11445
CSF3R	2.62452	15.2101	3.48641	0.615362	2.65736	6.02966
FTLP18	0	0	0	0	0	0
RP4-614N24.1	0	0	0	0	0	0
GRIK3	0.717658	0.157784	0.0592939	0.170937	0.5009	0.725806
MIR4255	0	0	0	0	0	0
RNU6-636P	0	0	0	0	0	0
RP5-1180C18.1	0	1.78452	0	0	0	0
RNA5SP43	0	0	0	0	0	0
RPS29P6	0	0	0	0	0	0
RP11-422J8.1	1.40361	0	3.43811	0.894803	1.91081	1.01167
ZC3H12A	9.60744	12.625	8.8476	2.86487	7.01243	13.3113
MEAF6	11.2305	11.8954	17.8807	8.06815	11.3518	11.1704
MIR5581	3.83928	0	0	1.60032	6.66395	23.5212
SNIP1	5.16041	5.00453	4.0475	4.63595	3.62645	4.9949
FTH1P1	1.299	0.999598	4.50767	0.902436	1.25262	3.4486
RP3-423B22.5	12.557	15.9936	15.7769	1.4439	4.50944	5.30554
DNALI1	5.09204	3.69959	0.538169	7.43416	4.15749	2.24866
GNL2	10.4853	11.4781	11.6878	6.184	6.28696	9.2611
RSPO1	0.437386	0.50486	0	0.0303858	0.463946	1.4738
C1orf109	1.82285	1.20232	2.30429	1.28084	1.62719	1.81873
CDCA8	0.559798	1.72308	2.42819	0.11667	0.863695	0.743077
EPHA10	0.579354	1.89201	0.367759	0.376962	0.506889	0.50211
ACTN4P2	0	0	0	0	0	0
RP11-109P14.2	0	0	0	0	0	0
MANEAL	0.343474	0.35241	0.397297	0.827203	0.441614	0.374095
RP11-109P14.9	0	0	0	0	0	0
YRDC	4.3523	3.20353	2.95492	1.94562	2.84659	2.78236
C1orf122	1.7553	1.9069	0	1.93674	3.4649	2.27727
MTF1	3.21535	4.30784	4.63239	2.1779	2.15931	3.55281
AL929472.1	0	0	0	4.26752	0	9.4085
RP11-109P14.8	0.666734	0	1.73523	0.277914	0.192878	0.61271
RP11-109P14.10	0	0	0	0	0	0
INPP5B	4.34182	5.84445	4.74398	4.48491	4.15993	5.32
RNU6-584P	0	5.59775	0	0	0	0
SF3A3	13.5347	11.4435	12.2687	9.90578	9.30704	14.7678
RNU6-510P	5.33233	0	0	0	0	2.61347
FHL3	9.88557	3.44971	0.299162	1.53324	3.85738	12.4648
UTP11L	6.60106	8.16924	10.4495	5.70158	5.78789	6.96257
POU3F1	0.0393369	0.181621	0	0	0.136556	0
RP5-884C9.2	0	0	0.876492	0	0.779409	0.206327
RP5-884C9.3	0.67752	0	0	0	0.783994	0
MIR3659	0	0	0	0	0	0
RP11-214L19.1	0.0504504	0	0	0	0	0
RNU6-753P	0	0	0	0	0	0
RP11-329N22.1	0	0	0	0	0	0
RP11-334L9.1	0.0587645	2.71319	0	0	0.0679995	0.0720038
RRAGC	3.7895	3.70511	6.0335	2.50873	2.52784	6.96487
RP5-864K19.4	2.83225	1.08973	2.45705	0.983803	0.819338	2.74736
MYCBP	2.44968	3.00275	3.61089	1.22893	2.33295	2.49689
GJA9	0	0	0	0.118177	0.0410089	0.0868477
RHBDL2	2.80634	4.74483	7.20083	0.823775	2.9272	4.50407
RNU6-605P	0	14.7718	0	0	0	7.84041
RP11-781D11.1	0	0	0	0	0	0
AKIRIN1	16.5561	14.1629	22.3098	6.30553	10.1625	14.7769
NDUFS5	49.8125	60.1656	32.8205	66.2322	42.8049	68.2459
MACF1	31.8817	34.7039	22.2581	12.5007	21.7478	41.6456
RNU6-608P	7.75239	0	0	0	2.56306	10.856
RNA5SP44	8.66003	7.99678	0	2.8878	5.01049	13.7944
RP11-416A14.1	4.9067	0	2.68843	1.29174	3.28715	1.26572
RP11-420K8.1	1.44489	3.81209	0	0.172077	1.19426	3.79375
RP11-420K8.2	7.59857	3.69296	10.4083	0	3.23942	6.86036
KIAA0754	17.0542	18.0687	15.2776	7.7244	13.6076	14.597
BMP8A	2.65482	1.25718	1.77163	1.58897	1.26032	3.92021
OXCT2P1	0.750348	0.346441	0.390567	0.688086	0.347307	1.10328
RP11-69E11.4	2.93688	5.91067	0.783943	3.89225	2.48346	3.09106
PPIEL	4.53347	5.88693	0	4.8423	7.70494	6.0756
PABPC4	37.6172	25.7189	16.177	61.6012	50.8001	20.2265
RP11-69E11.8	7.52527	5.79078	2.17612	15.6837	12.3362	5.89098
SNORA55	879.621	2320.16	2167.16	302.994	1133.37	297.936
HEYL	56.1149	28.6455	9.91208	18.2821	25.3052	35.4888
RP1-144F13.3	14.3973	1.7493	1.97211	5.05364	22.3593	9.74894
NT5C1A	0.416182	0	2.70786	3.12258	0.842776	1.40235
HPCAL4	0.355782	0.766578	0.12346	0.870026	0.247016	0.610312
PPIE	1.92654	1.77899	3.41692	3.33111	2.01463	3.75944
RP1-144F13.4	0	0	0	0.507144	0	0
RNU7-121P	0	0	0	0	0	0
BMP8B	2.08275	1.034	0.349711	2.66979	2.90244	1.50924
OXCT2	0.883076	0.29123	0	1.10427	0.437938	1.08203
RP1-118J21.25	0	0	0	0.0802836	0	0
RP1-118J21.24	0	0	0	0	0	0
TRIT1	7.69364	3.83081	4.71136	10.6269	7.46258	8.54898
MYCL	2.84251	0.524962	0.591827	7.33651	0.710471	0.529402
RP1-118J21.5	0	0	0	0.48927	0	0
MFSD2A	0.924431	1.06704	2.25553	0.0240831	1.00285	1.52207
RP3-342P20.2	0.158867	0	0	0	1.6545	2.91988
CAP1	26.3636	34.8575	37.7255	11.3541	21.6308	44.329
PPT1	14.0487	19.3143	20.1413	8.6022	13.9975	16.5304
RP11-115D7.3	0	0	0	0	0	0
RLF	10.2159	6.64094	8.8306	6.472	6.10275	8.83459
RNU6-1237P	16.1465	14.9099	0	11.6659	2.4912	18.4653
TMCO2	0	2.39274	0	0	0	0
RP1-39G22.7	3.96136	3.10582	3.11237	1.3085	2.07573	2.38112
ZMPSTE24	6.67467	13.9944	20.812	6.98908	8.9176	10.549
RP1-39G22.4	1.47193	1.699	3.8308	1.22708	0.851623	0.901773
COL9A2	1.97005	4.09953	4.76612	1.08718	1.89435	2.68588
RP1-228H13.1	0	0	0	0.198798	0.82782	0
SMAP2	31.1411	49.2165	29.8365	10.2558	9.54209	24.7261
RP1-228H13.2	0.275546	0	0	0.229711	0	0.675251
ZFP69B	1.15854	4.90331	2.76393	1.44874	1.84334	2.01104
RP1-228H13.5	0.706327	1.73928	8.82369	0.824368	1.85261	0.980853
ZFP69	3.01421	0.982364	3.32247	1.80332	2.54412	3.6064
RP11-656D10.3	4.56906	0	0.990943	1.42838	5.06681	2.33269
EXO5	1.78802	0.687951	0.581682	1.42849	0.689671	1.04978
RP11-656D10.5	0	0	0	0	0	0
RP11-656D10.6	0	0	1.09802	0.527578	0	0.51695
ZNF684	3.71421	1.3999	0.197276	1.73776	1.66654	2.36838
RP1-63P18.2	0	0	0	0	0	0
GTF2F2P2	0	0	0	0	0	0
RIMS3	0.318392	0.735019	0.580048	0.398145	0.5158	1.13136
RP4-739H11.3	0.48908	0	0	0.81545	0	0
RP4-739H11.4	2.18477	3.78271	1.42151	1.53676	2.05409	1.50581
NFYC	7.69138	5.32674	6.20539	7.80657	6.87533	6.24353
MIR30E	7.51163	0	0	0	0	0
MIR30C1	0	0	0	2.15773	0	1.5857
KCNQ4	1.10139	0.889912	0.143323	1.12478	1.27448	1.21458
RN7SL326P	1.17529	0	0	0.326596	0	0
CITED4	26.25	9.8937	5.11219	13.3236	14.3611	7.00167
RP5-1066H13.4	0	0	0	0	0	0
RP11-348A7.1	1.37564	0	0	0	0	0
UBE2V1P8	0	0	0	0	0	0
CTPS1	8.67494	3.42252	6.67409	2.00423	3.94111	5.10602
SLFNL1	3.76802	2.3443	0.9737	0.824295	1.36062	2.19386
SCMH1	17.8971	10.4037	10.3807	13.2574	9.47069	12.8846
RP4-635E8.1	2.07737	0	0	0.384847	2.13674	0.282821
RP11-399E6.1	0.156919	1.81126	0	0.130816	0.272369	0
RP11-399E6.2	0	3.39799	0	0	0	0
FOXO6	1.58502	0.88705	2.50009	1.72178	1.22274	1.29475
RP11-399E6.4	6.43128	6.74856	0	1.70592	0	0
RNA5SP45	0	0	0	0	0	0
EDN2	0.632462	0.324458	0.365784	0.527256	0.0813173	0.861058
HIVEP3	3.16611	1.86933	2.19172	3.32125	2.82974	3.17497
RP11-486B10.3	4.34635	0	0	2.53636	1.50882	1.06511
RP11-486B10.4	1.60248	0.462423	3.64926	1.16893	1.33279	0.490878
AL451006.1	0	18.3375	0	0	0	8.11077
HNRNPFP1	0.203316	0	0	0	0	0
RP11-319C21.1	0	0	0	0	0	0
GUCA2B	0	0	0	0	0	0
GUCA2A	0.404845	0	0	0.168751	0.936935	0.496054
FOXJ3	15.4061	15.8926	19.1346	9.51416	10.0931	12.1411
RP11-223A3.1	0.174249	0.804518	0	0	0.403265	0.427012
RIMKLA	0.307792	0.355274	0.46728	0.449038	0.474883	0.07857
RP11-157D18.2	0	1.33951	0	1.69303	0	0
ZMYND12	0.787096	0.242272	0	0.787401	0.728632	0.38577
PPCS	8.94079	10.9271	21.444	13.2264	13.693	9.34405
CCDC30	1.49726	2.39596	0.531372	1.88648	2.17554	1.01111
RP11-163G10.2	0.152554	0	0	0	0	0
TMSB4XP1	10.1981	24.9275	21.8575	1.5003	4.85913	10.2905
RNU6-536P	1.07643	0	0	0	0	1.31895
RP11-163G10.4	0.273583	0	0	0	0.316577	0
PPIH	3.22833	1.92328	5.42062	2.6045	3.4344	2.29683
RP5-994D16.3	0.966261	0	2.01181	0.966636	2.68347	0.473582
YBX1	106.227	158.985	207.813	111.691	137.353	126.064
CLDN19	0.0319762	0	0.499323	0	0	0.0391803
LEPRE1	3.74508	3.92984	3.54431	1.12112	3.28962	7.96788
C1orf50	3.0593	2.29054	1.07595	1.24074	2.10491	1.77296
RP5-994D16.9	3.09363	2.19746	0	1.98387	4.13055	6.1233
CCDC23	2.32402	0.858412	0.967749	2.71241	1.82869	3.41713
ERMAP	3.08402	2.8708	2.58916	3.56625	3.53991	1.98084
RP11-342M1.3	0.925986	0.328872	0	1.00948	1.48363	0.523664
ZNF691	1.66769	3.47735	3.36023	2.33209	3.05029	2.90033
RP11-342M1.7	0	0	0	0	0	0
RP11-342M1.6	0	0	0	0	0	0
ATP6V1E1P1	0.845656	0.78089	3.52141	0	0	0
SLC2A1	8.51247	11.6265	41.0318	0.753002	6.20786	17.1043
SLC2A1-AS1	0.308147	0.474245	3.56433	0.114173	0.594288	0.713189
RNU6-880P	0	0	5.603	0	11.2104	0
RNU6-870P	0	0	0	0	0	0
FAM183A	0	0	1.42235	0	0	0
EBNA1BP2	6.37184	7.76548	8.75459	6.60621	6.25038	3.92351
WDR65	0.406631	0.0938722	0.423316	0.525436	0.352901	0.149473
RNA5SP46	0	0	0	0	0	0
TMEM125	2.81583	1.5001	2.81862	8.84803	5.57679	1.99051
C1orf210	2.50718	0.701565	5.53647	4.11692	2.28579	2.79276
TIE1	1.9271	2.38327	0.806048	0.889332	1.47336	2.61425
MPL	1.299	2.2491	0.845189	0.767071	0.0626311	0.397916
RP1-92O14.3	0.522746	0	0	1.74316	0.80653	0.640518
CDC20	0.847731	0	3.23588	0.0942289	0.784764	0.761728
ELOVL1	4.96701	9.30301	8.78061	2.50009	5.15114	8.15301
MED8	3.10948	3.34333	4.43433	3.72856	4.33748	5.84552
RP1-92O14.6	5.35713	12.3671	17.2229	2.49571	6.38135	5.59876
SZT2	8.068	6.50503	3.25168	5.44613	5.62154	6.82389
SZT2-AS1	0.329552	0	0	0	0	0
HYI	6.09245	7.39162	6.94426	10.2322	6.22655	6.10281
HYI-AS1	0	0	0	1.05709	0.733646	0.258949
PTPRF	14.3127	11.7579	12.4166	14.5565	20.3294	16.1943
KDM4A	6.28003	4.62691	3.82525	6.31217	6.36503	7.20372
KDM4A-AS1	3.39988	8.26183	6.20943	0.895052	2.27768	2.63107
ST3GAL3	3.93038	3.36497	1.7613	1.95293	2.68064	3.54015
RP11-184I16.4	0.982331	4.53549	7.66977	0.818927	4.83101	4.81458
RNU6-1058P	5.11904	0	0	0	0	7.84041
RP11-184I16.3	4.67514	1.96231	8.84901	3.18883	3.44263	5.72842
SHMT1P1	1.75577	0.81065	2.28476	0.805039	0.304754	0.430267
ARTN	0.216664	0.80028	0	0.361246	0.752139	0.530954
RP11-7O11.3	2.68818	10.5021	0	3.10295	3.11064	1.52022
IPO13	2.71914	4.28944	1.76919	1.66234	2.77938	3.77599
DPH2	4.7172	2.72245	2.45538	3.27711	2.41085	2.88998
ATP6V0B	5.27833	7.22086	7.29261	2.71624	5.12757	5.34967
B4GALT2	4.7864	3.51897	0.793437	4.11729	4.12749	4.66938
CCDC24	2.43061	4.48891	1.34951	2.26945	1.80005	2.22373
SLC6A9	0.647446	1.75235	1.85934	1.07949	1.16254	0.93009
RP5-1198O20.4	0.120954	0	1.57396	0.151251	0.174953	0.555766
RP5-1198O20.5	0	1.02267	0	0	0	0.271399
KRT8P47	0	0	0	0	0	0
RN7SL479P	0	0	0	0	0	0
KLF17	0	0	0.191479	0	0	0.0450742
RP11-570P14.1	1.91964	11.8175	54.9561	0.53344	1.11066	0
RP4-675G8.2	0	0	0	0	0	0
RP4-675G8.3	0	0	0.516828	0	0	0
RP4-675G8.4	0	0	0	0	0	0
RP5-891H21.1	0	0	0	0	0	0
RP5-891H21.5	0	0	0	0	0	0.531887
DMAP1	9.91534	8.45311	6.85289	8.64327	8.30762	8.14148
ERI3	6.83926	10.0565	9.75015	7.19055	6.80509	11.3158
ERI3-IT1	3.72143	3.43642	0.968531	2.17168	2.79907	8.43573
AL390776.1	0	0	0	3.89267	7.20427	3.81426
RNU6-369P	0	0	0	0	0	0
RNF220	2.93276	4.13291	2.88143	2.50382	2.76671	3.30486
MIR5584	0	0	0	0	0	0
TMEM53	0.982264	0.877776	0.98958	0.422643	0.476651	1.74711
C1orf228	0.254658	1.00781	1.70426	0.424595	0.378873	0.356608
RNU5F-1	29.5329	104.539	871.099	15.5929	13.6696	8.44352
RNU5D-1	21.8442	32.0905	180.89	27.3158	16.0854	37.7151
KIF2C	0.598247	1.16301	5.90015	0.157495	0.546524	1.15741
RP11-269F19.2	0	2.78058	0	0	0	0.18448
RPS8	81.7212	87.7905	70.1231	117.537	108.327	77.0327
SNORD55	0	0	0	0	0	0
SNORD46	109.234	361.958	369.382	56.992	147.037	73.2952
SNORD38A	1.64541	30.3878	68.5167	2.74341	3.80797	8.06443
SNORD38B	0	0	0	0	0	0
RPS15AP11	0.295329	2.72711	0	0.738609	1.02522	0
BEST4	0	0.259788	0.878633	0.0938146	1.10686	0.206831
PLK3	12.3819	6.41995	3.96349	5.18874	6.89572	24.2987
TCTEX1D4	6.00931	2.10192	1.89572	1.82171	2.00182	12.8298
BTBD19	10.1108	12.8414	10.7301	2.48231	7.04258	24.978
PTCH2	0.939501	0.206559	0.232869	0.391611	0.828302	2.32974
RNU5E-6P	0	0	0	0	0	0
RP5-882O7.1	0.710978	0	0	0	0.82271	0
EIF2B3	4.12568	3.32039	3.34928	5.23798	4.46745	4.5914
AL136380.1	3.29081	5.06463	0	1.82894	10.1546	1.34407
RNA5SP47	3.17005	0	0	0	0	0
CCNB1IP1P1	0	0	0.714566	0.114445	0	0.504627
RP5-882O7.4	0	0	0	0	0	0
MRPS17P1	0.0367982	0	0	0.0306771	0.340649	0
HECTD3	9.30138	6.80837	4.01491	8.35936	8.5055	9.28433
UROD	4.75289	3.10879	1.85546	4.58964	4.30819	5.77516
ZSWIM5	1.20017	2.023	1.78488	1.3658	0.991987	1.40054
AL359473.1	2.21497	0	0	9.23262	0	0
OSTCP5	0	0	0	0.211963	0	0.31154
AL592294.1	0	0	0	0	0	0
HPDL	0.255526	0	0	0.0532552	0.591366	0.313095
MUTYH	2.50452	1.90458	1.84043	1.86684	1.94344	1.98568
TOE1	2.10026	2.32729	0.437287	0.805413	0.82631	1.69847
TESK2	1.26496	1.99804	3.98525	1.35981	1.5408	1.95784
RP11-291L19.1	0	3.27253	0	0	0	0
CCDC163P	0.0835534	0	0.652362	0.348274	0.386736	0.358321
MMACHC	0.579562	1.78392	1.00557	1.67494	2.01193	1.37293
PRDX1	22.4	44.7231	59.8733	12.5544	19.0023	23.3667
HMGB1P48	0	0	0	0	0	0
AKR1A1	11.0713	15.5055	12.6781	10.0296	15.6296	10.5812
NASP	17.1663	11.6707	16.2658	10.8836	10.7195	14.5501
CCDC17	1.10915	1.44029	0.180416	1.64703	0.922485	0.552109
GPBP1L1	14.8602	13.0925	20.0028	10.1277	14.3984	15.6829
RPS15AP10	4.2212	1.39211	3.13885	8.04349	9.42024	12.1916
RP11-767N6.2	9.93925	8.77312	3.80407	8.89518	4.05926	13.4322
TMEM69	2.97509	8.50335	7.12837	3.81872	3.38799	2.83528
IPP	5.19158	5.02362	4.85442	3.26543	6.87079	4.34238
RP11-767N6.7	3.2743	9.78202	12.0305	3.37191	5.12612	3.53999
RP11-630I5.1	0	0	0	0	0	0
MAST2	9.28504	10.7343	6.39326	3.09621	5.05909	19.6901
TMA16P2	0.383289	3.53934	7.98031	0.159766	0	2.11339
PIK3R3	3.81127	2.28621	3.82706	2.65191	2.20511	2.99684
RP4-533D7.4	0.532412	4.09697	0	1.1836	0.821442	1.30472
RP4-533D7.3	4.07711	0	0	1.69945	2.35892	0.624458
RP4-533D7.5	0	0	0	0	0.786307	0
TSPAN1	2.33667	25.1733	6.84153	0.568161	2.87288	13.3015
RP11-322N21.2	0	0	0	0	0	0
POMGNT1	5.62684	6.09808	3.95537	3.31829	5.04559	6.60634
LURAP1	0.621243	0	1.9402	0.466113	0.646985	1.44629
RAD54L	0.968187	0.993374	3.17305	0.896817	0.331953	1.01056
LRRC41	11.4608	7.42059	9.30399	5.59736	7.00462	11.0796
UQCRH	18.0784	18.1291	40.0248	11.866	19.3103	17.24
NSUN4	6.44716	4.39597	7.22144	2.72138	3.21078	3.2332
RP4-603I14.3	7.78232	1.43726	8.10163	2.07609	1.44085	3.43283
FAAH	6.09914	1.53253	3.45545	7.22911	5.5693	3.55869
RP5-1109J22.1	0	0.55568	0.626458	1.0535	0.278535	0.0737343
RP5-1109J22.2	0	0.471024	0	0	0.11805	0.125002
LINC00505	0	0	0	1.3562	0	0.398665
DMBX1	0.159086	0	2.89824	0.0994674	0.0460218	0.341123
MKNK1-AS1	3.062	2.39249	1.47122	7.42234	5.56011	2.13567
KNCN	0	0	0	0	0	0
MKNK1	11.6464	9.03905	3.49596	41.7076	20.4549	5.39296
MOB3C	6.63892	4.94392	3.74954	9.60841	5.5195	5.79682
ATPAF1	5.94837	6.20762	7.84657	6.40241	7.14247	5.19181
EFCAB14	22.3968	29.7429	35.7361	13.8452	19.6059	23.0959
RP11-8J9.1	1.97731	1.14117	0	0.4121	2.28805	1.51424
TEX38	1.56553	3.09778	0	0.683632	0.517588	1.00479
EFCAB14-AS1	2.95835	1.82119	0	1.15092	3.42326	3.38319
RP11-8J9.5	0	0	0	0	0	0
CYP4B1	0.799156	0.30748	1.5599	0.0832777	0.0385311	1.632
CYP4Z2P	2.88306	0	0	0.360523	0	2.56114
RP11-346M5.1	0.193252	0	0	0	0	0.118396
CYP4A11	0.710612	0	0.462355	0.0740508	0	0.544193
CYP4X1	0.665771	0.361636	0	0.195891	0.271905	1.34361
RP11-346M5.6	0	0	0	0	0	0
RP11-346M5.5	0	0	0	0	0	0
RP11-346M5.4	0	0	0	0	0	0
RP11-346M5.3	0.747911	0	0	0	0	0.916412
CYP4Z1	0.403932	1.0657	0.901083	0.0481058	0.133546	0.282821
RP11-184J23.2	0.191645	0	0	0	0	0.234821
CYP4A22-AS1	0.250116	0.577401	0.650945	0	0.289422	1.3791
CYP4A22	0.588245	0	0.408254	0.130772	0	0.961031
MTND1P34	0.171652	0	0	0	0	1.05162
LINC00853	0	0	0	1.16211	0	0.640518
PDZK1IP1	4.2451	17.3811	11.2566	7.67887	7.13664	9.91229
TAL1	0.504637	0.465989	0.315205	0.437522	0.467154	0.989327
RP1-18D14.7	0.199764	0.395282	0.148543	0.0951627	0.231158	0.349672
STIL	0.853056	1.67756	1.97346	0.237052	1.0054	0.638761
CMPK1	29.9332	60.8704	74.5502	29.1255	43.86	27.6087
RP11-511I2.2	5.96161	4.40403	1.24124	1.59038	6.34662	2.6297
FOXE3	0.465367	0	0.302788	0.0969891	0.0673126	0.0712765
FOXD2-AS1	0.82631	1.48366	1.91158	0.19135	0.106241	0.956224
FOXD2	0.221734	1.25126	1.02592	0	0.313598	0.845255
RP4-666O22.3	0	0	0	0	0	0
RPL21P24	0	0	0	0	0	0.315017
AL356458.1	0	0	0	0	0	0
ATP6V0E1P4	0	0	2.47736	0	0	0
AL591415.1	0	0	0	0	0	0
RP11-543D5.1	0	0	0	0	0	0
TRABD2B	7.12292	2.94849	0.93755	1.28317	1.17477	3.5312
RP11-543D5.2	0	0	0	0	0	0
FLJ00388	0	0	0	0	0	0
RP11-330M19.1	4.97173	0.294292	1.32711	0.690786	1.47514	1.87441
RP4-683M8.2	0	0.475233	0.535765	0.085808	0	0.630596
RP11-193P11.3	3.15557	0	0	0	0	1.44994
CYP46A4P	0.43138	0	0	0	0	0
SKINTL	0.687632	0	1.78961	0.0477707	0.265232	0.280851
AL109659.1	0.804037	0	26.1571	0.167573	0	1.47777
RP5-1024N4.2	1.27976	0	0	0.355627	0	0
SLC5A9	5.73987	4.10419	2.24738	2.62544	3.7324	4.10779
RP5-1024N4.4	1.51369	1.90604	2.14882	0.286796	1.91081	1.01167
SPATA6	5.75502	4.50361	3.04635	3.52916	4.19883	4.37438
PPP1R8P1	2.20648	0	1.72276	2.39128	0.255324	1.3518
RNU6-723P	5.38217	0	0	2.69213	4.98239	7.91369
RP11-329A14.1	1.46607	1.26918	1.90778	1.37498	1.69647	4.04184
RNU4-61P	0	0	0	0	0	0
RP11-329A14.2	0	0	0	0	0	0
AGBL4	0.336064	0.282115	0.477072	0.292897	0.247468	0.168455
BEND5	1.50842	1.24365	0	2.82938	2.18184	0.462064
RP11-141A19.1	2.58465	0.745843	0	0.673346	0.186927	0
RP11-141A19.2	0	0	0	0	0	0
AGBL4-IT1	2.68899	0	0	1.12085	1.03719	0.274567
RP5-926E3.1	3.07728	0	0	4.39783	0.508699	0
ZNF859P	0.527266	0.540983	0	0.341879	0.474544	0
AL645730.1	2.84391	0	0	0	0	0
AL645730.2	1.03874	0	0	0.101877	0.42423	0.0748687
MTND2P29	1.3978	0	0	1.86445	0.970478	0
ELAVL4	0.929929	0.230011	0.864361	0.249185	0.365095	0.162777
RP11-492I2.1	0	1.53695	0	0	0	0
RP11-567C20.2	0.268481	0	0	0.11191	0.155337	0
RP11-567C20.3	0	0	0	0	0	0
RP11-183G22.1	0	0	0	0	0	0
HMGB1P45	0	0	0	0	0	0
FCF1P6	0	0	0	0	0	0
DMRTA2	0	0	0	0	0.330615	0
RP5-850O15.4	0	0	0	0	0	0
FAF1	8.68816	9.90216	7.85995	9.37752	8.68605	6.70375
RP5-850O15.3	15.3418	21.1446	11.9189	13.3625	19.3427	24.4097
RNU6-1026P	0	4.92395	0	1.77813	9.87252	0
RNU6-1253P	7.94334	0	10.3366	3.31101	11.4896	0
PHBP12	6.67495	1.96715	0.739236	4.14386	7.88828	5.74255
MRPS6P2	2.80164	0	6.48131	1.29756	1.80107	1.14428
CDKN2C	0.798403	2.08355	1.4455	1.12862	1.48623	1.87149
MIR4421	0	0	0	0	0	0
C1orf185	0	0	0	0	0	0.128884
CFL1P2	0	0	0	0	0	0
AL162430.2	0	0	0	0	0	0
AL162430.1	0	0	0	0	0	0
RP11-296A18.3	0	0.224762	0	0.0811659	0	0
RNF11	16.8599	17.0335	23.2357	8.08874	15.1124	17.7652
RP11-296A18.5	2.63265	2.43102	1.37033	0.768154	2.4371	3.54835
RP11-296A18.6	2.64778	4.88999	0	4.19394	5.51499	5.19089
TTC39A	2.01765	3.86258	2.8817	1.17947	2.96112	1.92954
RP11-275F13.1	0.565524	0	0	0	0.87253	0
EPS15	25.8545	20.4939	20.246	11.0376	13.1849	22.5213
RP11-275F13.3	1.92969	1.11369	1.88331	0.603262	0.418678	1.62555
RNU6-877P	10.7643	4.96996	16.809	0	1.2456	1.31895
RP11-253A20.1	5.43615	0.784345	6.18974	0.849727	4.12811	4.57936
RP11-191G24.1	3.3876	14.5236	5.03799	3.42926	2.23998	4.15081
RNU6-1281P	1.09694	5.06463	74.2264	0.914469	2.53865	1.34407
CALR4P	0.243506	3.93499	3.16871	0.203	0	0.149183
OSBPL9	15.5758	12.5375	16.8879	9.13349	11.6439	14.3749
GAPDHP51	2.30357	3.19072	2.39808	0.384077	1.86591	2.11691
SLC25A6P3	2.22757	2.41996	0.682049	0.546184	0.151626	1.12388
SNORA26	42.1425	169.768	145.511	10.9176	40.994	29.3158
NRD1	17.958	14.2206	20.1984	15.8412	17.1154	21.215
RP4-657D16.3	4.19182	6.84831	5.70652	1.18277	2.38798	3.08173
RP4-657D16.6	2.87946	1.89924	6.42344	1.71463	1.42799	8.06443
MIR761	0	0	0	0	0	0
TSEN15P2	2.57382	10.3981	0	1.34105	0.372288	3.94211
AL589663.1	0	0	0	0	0	0
RAB3B	1.88317	8.15648	5.97467	0.291556	1.26596	2.91177
RNA5SP48	0	4.22053	9.5162	0	0	0
RP11-91A18.1	0	0	0	0	0.389705	0.412653
RN7SL290P	0	0	0	0	0	0
TXNDC12	7.04397	10.4013	6.60629	5.15806	7.78379	6.99806
KTI12	2.35195	1.86156	1.39911	2.01674	1.94398	1.39975
RP11-91A18.4	0.604611	1.39576	0	0.252019	0.524721	1.29645
TXNDC12-AS1	0.883721	0	0	1.22787	3.0678	2.52658
BTF3L4	5.58487	6.71135	9.55729	3.46001	5.93138	4.49958
ZFYVE9	10.9783	7.79068	5.31317	12.2086	10.1484	6.94279
RN7SL788P	2.20789	0	0	0.920312	0.425812	4.95975
RP4-800M22.1	0.67752	1.56408	0	1.69446	3.52797	2.0754
RP4-800M22.2	2.60213	1.89698	0	1.02755	0.47543	2.18152
PDCL3P6	0.978853	0	0	2.58409	2.26537	2.79856
RP4-800M22.4	0.876993	2.69942	4.56488	0.487407	1.01481	1.43277
DNAJC19P7	4.01785	3.09178	3.48559	1.39563	1.16232	2.87178
ANAPC10P1	3.10733	0.95645	0	1.72696	0.23971	1.77678
CC2D1B	7.30339	7.59593	2.08084	4.83236	4.18109	5.95331
RP11-155O18.6	1.1783	2.72013	3.0666	1.22787	1.0226	0.72188
PLA2G12AP1	0	0	1.05549	0.338096	0	0.993855
ORC1	0.401318	0.673787	0.379804	0.0912441	1.51981	0.581139
PRPF38A	10.1784	9.86878	11.0198	5.97362	7.91477	9.77765
ZCCHC11	9.89031	7.22223	7.25391	6.44317	7.59408	8.32878
RP11-25O10.2	0	0	0	0.631705	0	0.30949
EEF1GP7	0	3.02581	0	0	0	0
GPX7	3.33752	7.86201	1.77268	2.10095	4.01965	3.25486
FAM159A	1.33181	2.12036	0.239043	0	0.797123	0.787793
SELRC1	3.55888	3.88383	3.03128	2.80506	4.79205	3.25069
NDUFS5P3	0	0	0	0	0	0
RN7SL62P	0	0	2.03227	0	0	0.478398
ZYG11B	6.95755	9.39094	9.34584	3.27431	4.91822	6.66879
RNU2-30P	0	0	0	0	0	1.0009
RP11-159C21.4	13.9227	18.7002	51.3875	11.3957	17.8682	14.578
RNU6-969P	14.2602	10.1293	0	3.65787	15.2319	22.8492
ZYG11A	0.36806	0.566453	0.127721	0.14319	0	0.180393
RP4-631H13.2	0	0	0	0	0	0
ECHDC2	18.6922	11.2388	9.64614	17.5119	16.1354	12.6669
RP4-631H13.6	46.7295	9.11633	130.182	58.1602	41.1261	15.3224
RP4-631H13.4	0	3.03878	0	3.29209	0.761594	0
SCP2	8.68172	13.2546	18.5523	8.74058	10.0782	7.96975
MIR1273F	3.49025	10.7432	0	0.969891	2.69251	2.85106
MIR5095	1.30885	12.086	0	0	0	11.226
MIR1273G	5.75892	0	0	0	0	1.41127
RP4-631H13.5	0.291591	2.69259	0	0.486173	0	1.42914
RP11-334A14.2	0	0	0	0	0	0.278358
TUBBP10	0.0885306	0	0	0	0	0
PODN	18.3271	16.3884	4.14763	2.15389	6.70586	20.6218
RP11-334A14.5	0	0	0	0	0	0
HIGD1AP11	0	0	0	0	0	0
SLC1A7	1.93006	0.75306	0	0.0453241	0.377472	1.39895
RP11-334A14.8	0.246239	0.284226	0	0	0	0
CPT2	3.01408	3.12723	2.29161	3.50085	3.95801	2.11629
RP5-1024G6.2	0	0	0	0	0	0
C1orf123	3.41402	2.84441	3.87477	1.73335	2.6139	3.7743
RP5-1024G6.7	0.0641484	0	0.333902	0.0802165	0.222688	0.0393003
MAGOH	8.34512	5.45235	4.91746	7.81017	4.00839	7.3313
RP5-1024G6.5	0.585157	0.450285	2.03055	1.05694	0.564263	0
RP5-1024G6.8	0.529069	1.46565	5.23238	0.264637	0.612214	0.777919
LRP8	0.699826	1.87857	5.92998	0.108542	1.52545	1.37598
RP4-784A16.1	0	0	0	0	0	0
RP4-784A16.2	0	0	0.888179	0	0	0.418155
RP4-784A16.3	0	0	0	0	0	0
RP4-784A16.4	0.918976	0	0	0	0.708931	0.375339
RP4-784A16.5	0	3.75158	1.05736	0	0	0
RP11-117D22.1	0	0	0	0	0	0
RP11-117D22.2	0	0	0	0	0	0
SLC25A3P1	0	0	0	0	0	0
DMRTB1	0	0	0.245705	0	0	0
GLIS1	0.532475	0	0.213201	0	0	0.351313
RNU7-95P	3.59932	0	0	0	0	11.0256
NDC1	2.91591	2.69259	10.7412	1.10324	3.65966	3.05066
SNORA58	52.661	136.522	124.595	10.0949	57.0265	27.2593
AL049745.1	1.64541	0	0	0	1.90399	6.04832
RP4-654H19.2	0	0	0	0	0	0
YIPF1	4.58878	6.35601	5.30784	2.12526	4.48393	6.12239
DIO1	1.00945	0.699105	1.83902	0.336614	0.992876	1.979
HSPB11	6.01519	11.6677	9.2633	4.51017	5.02473	6.49814
LRRC42	4.20394	6.83757	5.47053	2.74796	4.31181	7.14125
HNRNPA3P12	1.08352	2.00108	3.94793	0.361314	0.6269	1.4604
LDLRAD1	0.123582	0.570586	0.643263	0	0	0
AL353898.1	0	0	0	0	0	0
RP4-758J24.5	1.07762	4.97543	5.93912	1.26828	5.35463	0.776706
TMEM59	23.335	28.4063	29.5721	30.1273	22.4483	20.3745
AL353898.2	1.85665	0.306152	0	1.32669	1.61132	1.78745
TCEANC2	1.34434	3.37729	4.7336	0.840539	1.73862	1.79256
MIR4781	0	0	0	0	0	0
RP4-758J24.4	0	0	0	0	0	0.592972
AL353898.3	0.45168	0	0	0.753092	1.04533	1.10688
AL161915.1	0.387588	0.596507	0.672485	1.18476	0.672749	1.18728
CDCP2	0	0	0	0.184475	0	0
RP11-446E24.4	0	0	0	0	0	0
AL357673.1	2.54992	0.997723	3.37441	1.62134	2.85062	0.847294
CYB5RL	1.56793	0.34067	1.34422	1.18409	1.47281	0.452042
MRPL37	6.11206	4.38974	4.24189	6.34089	6.86303	5.71389
SSBP3	6.89704	9.25819	10.6668	5.58443	4.30919	8.09991
SSBP3-AS1	1.5701	3.10683	0	1.02844	0.77865	1.23675
RP5-997D24.3	1.34772	0	0.539623	0.259278	0.239926	2.41352
RP4-705F19.1	0	0	0	0	0	0
AC099796.1	0	0	0	0	0	0
RP5-866L20.1	0.674544	0	0	0	0	0
RP5-866L20.2	0	0	0	0	0	0
HNRNPA1P63	0	0	8.71577	0	0	0
ACOT11	3.69071	2.17767	4.97146	2.29038	2.61973	2.96183
FAM151A	0.861684	1.06092	0	0.766238	0.930626	2.46357
RP11-240D10.4	0.369754	0.853589	12.5101	2.77423	2.99503	3.62446
MROH7-TTC4	0	0	0	0	0	0.0199051
MROH7	0.6871	1.11621	1.52331	0.519768	0.736185	0.545676
TTC4	0.555155	0.904655	0	0.490033	0.529035	0.680229
PARS2	0.588897	0.906325	2.04353	0.163646	0.624657	0.962096
TTC22	1.36959	1.31739	1.28716	2.09323	2.11309	2.16761
RP11-67L3.2	2.35058	0	1.74787	1.11976	0	4.1145
C1orf177	0	0	0	0.216138	0.525016	0.397095
DHCR24	3.81248	11.9745	13.9047	2.054	5.85215	8.07169
RP11-67L3.5	0	0	0	0	0	0
RP11-67L3.4	0	0	0	0.125515	0.348442	0.368961
TMEM61	0.104994	0	0	0	0.364482	0.128649
RP11-12C17.2	0	0	0	0	0	0
BSND	0.0331735	0	0	0.0276553	0.0767736	0
PCSK9	0.446168	0.411998	1.39342	1.33902	0.206514	0.929369
USP24	19.5965	16.9419	14.901	11.9737	13.2505	16.0679
RP11-101C11.1	0	0	0	0	0	0
GYG1P3	0	0	0	0	0	0
MIR4422	0	0	0	0	0	0
GOT2P1	0	0	0	0	0	0
RP4-633H17.2	0	0	0	0	0	0
RN7SKP291	0	0	1.8334	0	0	0
RNU6-830P	0	0	0	0	0	0
RP11-466L17.1	0	0	0	0	0	0
RP11-90C4.1	0	0	0	0	0	0.437604
RP11-90C4.2	0	0	0	0	0	0
PIGQP1	0	0	0	0	0	0
RP11-90C4.3	0	0	0	0	0	0
RP1-158P9.1	0	0	0	0.262706	0	0.193061
RP4-710M16.1	0	0	0	0.215773	0	0
RP11-504A18.1	0	0.787248	0	0.426436	0.591913	0.522307
AC119674.1	0	0	0	0	0	0
RP4-710M16.2	1.69069	0.975754	0	2.11418	0.733646	1.81265
PPAP2B	11.1779	8.85304	9.98067	9.57286	10.5393	10.706
RPL21P23	1.00155	1.15606	5.21322	4.59222	4.34605	6.13598
RP11-377K22.3	0.798003	0	0	0.221753	0.923411	0.325929
RP11-377K22.2	1.63374	0	0	0	0	1.0009
PRKAA2	2.60005	3.75499	8.46654	3.10236	3.09421	2.20441
C1orf168	1.46677	0.114782	0.258805	0.891178	0.546579	0.182768
RP11-378I13.1	0	0	0	0	0	0
C8A	0	0.451431	0.763397	0	0	0
C8B	0	0.779459	0	0.0703695	0.0976761	0
RP5-1103B4.3	0	2.61534	0.982821	0	0	0
AL161740.1	0	0	0	0	0	0
DAB1	0.132119	0	0.076411	0.281474	0.169869	0.521628
RP6-102O10.1	0	0	0	0.13562	0	1.196
RP11-243M12.1	0.63988	0	0	1.06688	0	0
AL137855.1	0	0	0	1.03246	0	0
RP4-737A23.2	0.468093	0	0	0.413183	0.254897	0.303645
HNRNPA1P6	0	0.552218	0	0.598251	0.415199	0.14655
RP11-393I23.2	2.97875	1.52812	12.0593	0.275917	4.21284	2.43323
RP11-393I23.4	2.41503	0	0	0.15487	0.429932	0.682875
RP11-393I23.3	0	0	4.25192	0.680987	0	0
RP11-414C16.1	0	0	0	1.19279	1.65564	0.438284
OMA1	8.61205	5.29212	7.25617	8.31581	8.81835	5.42798
RP4-592A1.4	0	0	0	0	0	0
RN7SL713P	0	0	0	0	0	0
TACSTD2	29.9085	48.087	44.9351	18.2474	34.7376	82.0286
RP4-592A1.2	3.00465	3.08282	6.08209	1.53074	2.89737	6.13598
MYSM1	15.6956	12.1969	16.9701	10.2164	11.7204	16.8949
AL136985.1	0	6.11248	0	0	6.12777	3.24431
JUN	129.433	57.9665	41.1595	508.315	92.1836	153.409
RP4-794H19.2	0.820505	0	0	0.940527	0.474725	0
RP11-63G10.3	4.52102	0	0	0.897376	3.73679	0.26379
RP11-63G10.2	0.874772	0	0	0.243087	3.03674	0
RP4-794H19.1	0.922165	0	0	1.53754	1.17379	0.564962
PHBP3	0	0	0	0	0	0
RP4-794H19.4	0.154188	2.84758	0	0	0	0.755703
RP11-145M4.1	0	0	0	0	0	0
RP11-145M4.2	0.363339	3.35512	18.9123	0.605799	0.420439	0.445197
RP11-145M4.3	0.369754	0	0	0.462372	0.427862	0.226529
RP11-470E16.1	0.226506	0	0.29475	0	0.131051	0
RP11-467C18.1	1.36306	0	0	0.852241	0.394317	0
FGGY	3.79059	2.90267	1.34745	3.25254	3.59462	1.85783
MIR4711	3.29081	15.1939	0	2.74341	9.51993	0
RP4-782L23.2	2.10234	0.693333	2.34493	0.375564	0	1.104
RP4-782L23.1	1.47395	0	0	1.75538	5.11674	0.258003
HOOK1	11.3748	4.58369	11.6488	14.1399	12.2473	4.41217
CYP2J2	1.2712	2.31211	2.20559	0.385361	0.802349	2.21839
RN7SL475P	0	0	0	0	0	0
C1orf87	0	0	0	0.021714	0	0
PGBD4P8	0	0	0	0	0	0
RP11-575B7.3	0	0	0	0	0	0
RP11-776H12.1	0.128118	0	3.33438	0	0.518884	0.235474
RP11-436K8.1	0.0491375	0	0.255768	0	0	0.180624
NFIA	20.5206	16.7284	15.6056	15.0759	17.2728	13.7337
RP4-668G5.1	0.12499	0	0	0.0520994	0.0723163	1.37835
AC096534.1	0	0	0	0	0	0
RP4-802A10.1	11.7629	7.92022	8.92903	8.37614	15.3129	7.50678
RP5-833A20.1	12.7976	29.0429	7.90329	8.86053	11.7968	18.0728
AC099791.1	0	0	0	0	0	0
RP11-430G17.1	0	0	0	0.53717	0	0
TM2D1	10.4195	10.4121	15.651	6.45814	7.32116	10.6946
RP11-430G17.3	0.269739	3.7362	0	0.224869	0.624258	1.98306
INADL	20.8419	15.0865	17.6884	21.5406	19.1728	12.6024
RNU6-414P	15.5048	0	0	5.53957	5.12612	1.35699
RNU6-1177P	16.6123	10.2267	0	6.46283	0	4.07098
LAMTOR5P1	1.70635	3.93916	2.22045	1.77813	1.9745	0
RN7SL180P	4.73336	0	8.21261	0.986499	2.73861	0
MIR3116-1	1.55646	0	0	0	1.80107	0
PIGPP2	0	0	0	0	0	0
RPS15AP7	0	0	0	0	0	0
L1TD1	0.179545	0.276324	0.15576	0.149679	0.103881	1.6133
RP5-1155K23.4	0	0	0	0	0	0
KANK4	2.85057	0.800347	0.501272	8.75091	5.61644	6.39557
RNU6-371P	0	0	0	2.6672	7.40439	2.61347
USP1	8.21352	13.5972	12.657	7.47792	9.75441	8.17698
DOCK7	6.05923	5.86906	4.96246	3.95628	4.71925	6.7494
RP11-293K19.1	0.483943	22.344	2.51899	2.01721	5.03996	1.18594
ANGPTL3	1.80741	3.76341	1.10681	1.12269	1.27128	2.47516
AL138847.1	3.36705	1.17327	3.96815	1.16515	1.54377	4.43699
RP5-849H19.2	0.843798	7.79174	0	1.93445	2.44101	4.1356
RP11-230B22.1	0.28138	1.7322	0.488209	0.390958	1.08533	1.3791
ATG4C	2.40726	3.59084	7.51811	3.92104	6.38539	3.94794
RP4-771M4.3	0	0	0	0	0	0
RP4-771M4.2	0	0	0	0	0	0
RP11-5P4.1	0	0	0	0	0	0
RP11-5P4.2	0	0	0	0	0	0
RP11-5P4.3	0	0	0	0	0	0
RP11-335E6.2	0	0	0	0	0	0
RP11-335E6.4	0	0	0	0	0	0
RNA5SP49	0	0	0	0	0	0
LINC00466	0	0	0	0	0	0
RP11-335E6.3	0	0	0	0	0	0
AL138935.1	0	0	0	0	0	0
RP4-792G4.2	0.476732	0	0.496292	0	0.11033	0.584137
FOXD3	0.222782	0	0	0.0928619	0.128897	0.955408
RP4-792G4.3	0	0	0	0	0	0.104
ALG6	1.86147	2.68579	4.60238	0.872902	1.69628	1.71064
ITGB3BP	1.45582	4.48107	2.41609	1.44231	2.92975	1.65454
EFCAB7	1.67598	2.51722	3.46848	2.08737	3.55161	2.67212
RN7SL488P	0.408434	0	0	0	0.945241	0.500452
RNU7-123P	1.91964	88.631	0	1.60032	4.44263	2.35212
DLEU2L	1.80222	2.26936	3.41121	2.04877	2.65421	3.41275
PGM1	10.7293	13.9123	10.4073	11.6209	19.4868	10.6967
RN7SL130P	5.32177	8.77535	0	3.48585	14.0757	5.58921
ROR1	5.64435	3.03389	3.15722	4.25597	2.74903	4.83087
RP4-597J3.1	7.88893	2.73178	6.15946	10.0294	3.65148	4.10816
CFL1P3	5.58441	1.07432	2.42231	7.17719	5.11576	5.98722
RNU6-809P	2.15287	0	0	0	0	1.31895
RP11-24J23.2	3.41245	1.35047	1.35332	0.78571	2.44445	3.26536
UBE2U	0.693846	0	1.96995	0.736182	1.09484	0.309151
RNU7-62P	0	0	0	0	0	0
CACHD1	2.5407	0.415978	1.12551	6.0688	4.06593	2.75985
MIR4794	0	0	0	0	0	1.83282
RAVER2	4.00373	4.46806	4.44455	3.10046	2.5031	2.7435
JAK1	32.4913	35.9463	27.7125	22.2986	31.078	33.8688
RP11-182I10.1	10.5142	8.82633	29.8517	9.16366	10.5075	16.3965
RP11-182I10.2	11.3095	5.4965	6.1966	2.72923	4.82146	7.65808
RP11-182I10.3	5.19181	9.09667	6.92927	2.88546	4.31324	7.56855
SLC2A3P2	2.95728	1.79657	4.05082	1.49219	3.42203	6.67495
RP4-535B20.4	7.64128	24.0939	0.970098	5.43798	8.19515	13.245
RNU6-1176P	29.0637	19.8799	67.236	8.07638	47.3327	35.6116
MIR3671	9.16192	24.1721	27.2509	9.82015	13.6308	16.0372
MIR101-1	10.75	0	63.9489	20.4841	3.55411	0
RP4-535B20.1	8.17395	20.5853	7.73575	13.3188	9.02858	14.1127
RP4-535B20.2	0	0	0	0	0	0
MRPS21P1	0	0	0	0	0	0
AK4	0.820748	7.15785	9.81005	0.0380124	0.791443	2.25342
RP4-700A9.1	6.73558	12.4394	0	0	0	4.12653
DNAJC6	1.33405	0.153985	1.38878	0.556069	0.463109	0.265623
RP5-1044H5.1	2.24958	1.03864	5.85469	1.31276	2.3428	0.551279
RP5-1044H5.2	1.52892	0	0	1.69945	0	0
RNU2-15P	0	0	0	0	0	0
LEPR	2.79476	2.13513	2.09312	0.40228	1.00044	2.4636
LEPROT	15.9964	16.6671	15.3844	7.37307	13.0799	17.0846
RP4-630A11.3	0	1.25718	4.25192	1.36197	0.630161	2.00181
RP11-430H12.2	0.640948	0.88779	0	0.267165	0.667508	0.15707
RN7SL854P	0	0	0	0	0	0
PDE4B	1.47955	3.75407	5.13419	0.466706	2.32903	3.47878
RP11-397C12.1	0.757752	1.1662	9.20317	0.631705	0.876836	0
RNU4-88P	0	0	0	0	0	3.28203
SGIP1	2.3051	3.54761	2.17114	0.109809	1.57501	6.50964
MIR3117	16.2431	0	0	0	5.12612	23.5212
AL139147.1	1.19562	6.90034	5.18617	0	1.03764	8.91203
AL354978.1	0	11.5606	0	0	0	7.66997
TCTEX1D1	0.743086	1.02926	0.193394	0.0309739	0.816871	0.27315
INSL5	0	0	0	0	0	0
WDR78	2.04571	2.85736	4.92144	2.30733	1.92956	1.57978
RP11-342H21.2	0	0	0	0	0.309591	0
MIER1	13.9222	14.2701	17.9719	8.13604	10.7132	15.9841
SLC35D1	5.05535	5.64939	7.29079	3.35544	6.42735	7.77246
C1orf141	0.0458695	0	0	0	0	0.0843055
SNORA31	27.6739	40.5807	56.9572	9.44596	32.8398	16.9543
IL23R	0.653767	0.177558	0.800695	0.128239	0.222503	0.188484
RNU6-586P	0	0	0	0	0	0
AL109843.1	0	0	0	0	0	0
RNU4ATAC4P	0	0	0	3.04823	4.23108	0
RP4-763G1.1	0.79106	0	0	0	0	0
IL12RB2	1.25164	1.13066	0.991412	1.47443	1.29091	0.300058
SERBP1	25.6435	28.058	40.7699	27.8826	31.1667	25.6478
RNU6-387P	0	0	34.2583	0	3.80797	16.1289
RP4-763G1.2	0	0	0	0	0	0
RNU6-1031P	0	0	0	0	0	0
RP11-393N21.1	0	0	0	0	0	0
RN7SL392P	0	0	0	0	0	0
HNRNPCP9	0.268168	0	0	0	0	0
GADD45A	21.3767	25.7026	19.9937	9.74579	6.57055	24.0783
GNG12	16.5551	24.5405	38.5805	6.93111	14.2759	22.6449
RNU7-80P	35.8752	78.4603	19.6564	11.0186	34.9584	99.4833
GNG12-AS1	4.38775	3.68337	3.63346	2.46629	3.46179	2.03647
RP4-609E1.2	0	0	0	0	0	0.312229
DIRAS3	5.19558	2.15625	2.4309	9.10065	8.71414	1.78823
ARL5AP3	0.895169	11.0215	0	0.248754	0.345282	2.19369
AL157407.1	2.67857	0	0	0	0	0
WLS	15.9509	12.8439	8.76764	13.8508	12.5217	11.758
CTBP2P8	5.45582	2.39904	0	7.0751	3.50734	2.44055
MIR1262	7.43086	5.71813	25.7858	5.16232	0	1.5175
RPS7P4	0	0	1.0301	0	0.229002	0.242487
COX6B1P7	0	0	0	0	0	0
TCEB1P18	0	0	0	0	0	0
RP5-1033K19.2	0	0	0	0	0	0
RPE65	0.0441296	0	0.459403	0.036789	0	0
DEPDC1	0.253611	0.81065	3.45252	0	0.406338	0.19123
RP4-694A7.2	0	0	3.1225	0	0	0
RP4-694A7.4	0	0	0	0	0	0
RP4-694A7.3	0	0	0	0	0	0
RP11-424D14.1	0	0	0	0	0	0
RP11-74K19.1	0	0	0	0	0	0
RP3-380B4.1	0	0	0	0	0	0
LRRC7	0.951173	0.435533	0.286421	0.701205	0.573067	0.202271
RP11-379C1.1	0.079598	0	0	0.0663574	0.184214	0.0975311
RN7SL538P	0.380127	0	0	0	0.439865	0
PIN1P1	0	0	0	0	0	0
RP11-181B18.1	0	0	0	0.303858	0	0.297737
LRRC40	4.83238	4.42541	7.27574	3.1962	3.88191	4.06157
RN7SL242P	0.390435	0	0	0	0	0
SRSF11	45.6936	36.385	27.7235	34.5588	24.354	34.9114
RP4-677H15.4	7.30891	2.32729	1.31186	0.210108	1.16656	3.70575
ANKRD13C	9.17416	7.40682	8.48071	5.34949	7.07727	7.6476
HHLA3	1.31956	0.435177	7.35909	2.04296	2.18133	0.923911
RP11-180O5.2	0.20031	2.77454	0	0.33398	0	1.2272
CTH	11.7373	1.54205	1.98681	4.65379	5.0794	1.40309
RP11-42O15.3	0	0	2.57305	0.4121	0	0
RP11-42O15.2	0	0	0	0	0	0
CASP3P1	0	0	0	0	0	0
RP5-952N6.1	0.33129	0.254931	0	0	0.191676	0.0676546
RP11-99H8.1	0.266617	0	0	0	0	0
PTGER3	1.6201	1.1839	2.00204	1.4089	1.84773	2.35641
RP3-333A15.1	0.922657	0.709995	0	0.38459	0.177943	0.942106
RP3-333A15.2	0.709882	0	0	0.591798	0	0
ZRANB2-AS1	2.26307	1.6498	1.23996	1.19155	1.5161	0.583774
ZRANB2	22.9296	19.5972	23.6542	21.8654	17.8043	20.9444
MIR186	45.5356	0	0	7.81552	13.9478	9.8461
ZRANB2-AS2	1.08754	0.464929	0	1.19206	1.95759	0.88837
AL360297.1	0	0	0	0	0	0
RP11-386O9.2	1.77882	2.05323	0	2.03902	1.54377	1.08979
RP11-115M14.1	0.921427	0	0	0	0	0
NEGR1	3.12733	2.49907	1.60993	1.03139	1.77957	2.20018
RP11-82L20.1	12.8729	0	7.05319	1.12964	0.783994	4.15081
RP11-175G14.2	2.53139	0	0	0	0	0.775426
NEGR1-IT1	3.01966	0	0	0.719245	0.998345	0
GDI2P2	1.70494	3.49859	0	0	0.219209	1.16059
RPL31P12	0	0	0	0	0.372288	0
RNU6-1246P	0	0	0	0	0	0
RP4-660H19.1	0	0	0	0	0	0
RP11-262K1.1	0	0	0	0	0	0
KRT8P21	0	0	0	0	0	0
RN7SKP19	0	0	0	0	0	0
RP4-598G3.1	0	0	0	0	0	0
RP4-788P17.1	0	0	0	0	0	0
RNA5SP50	0	4.96996	0	0	0	0
RNU4ATAC8P	0	0	0	0	0	0
LRRIQ3	0.0394491	0.0607131	0.273785	0.0986611	0.0760812	0.0805614
FPGT	3.36441	3.76207	7.93524	1.86254	3.10234	3.22062
FPGT-TNNI3K	0.910793	0.454615	0.832846	0.256516	0.213634	0.527833
TNNI3K	0.0680857	0.419142	0.708793	0.0378401	0	0.194659
RP11-439H8.4	0.728055	0	4.54757	0	0.168494	0.535249
RP4-650F12.2	1.01815	0	3.31227	0.212197	0.14727	0.311884
LRRC53	0.0895401	0	0.155357	0	0	0.073142
C1orf173	0.0977034	0.128887	0	0.0814511	0.14536	0.0171022
RP4-612J11.1	0	0	0	0	0	0
RP11-17E13.2	0	0	0	0.679782	0	0
CRYZ	11.1481	16.94	9.40194	10.1878	11.4304	6.91632
TYW3	5.28982	5.52984	8.44212	4.22268	4.15775	4.46374
RP11-93N20.1	0	0	0	0	0	0
RP11-510C10.4	0	0	0	0	0	0
RP11-510C10.2	0	0	0	0	0	0
LHX8	0	0	0	0	0	0
RP11-510C10.3	0	0	0	0	0	0
RNU6-622P	0	0	0	0	0	0
SLC44A5	0.0547252	2.5267	1.23436	0.182488	1.11875	0.223515
RP11-87O11.1	0	0	0	0	0	0
RNU6-503P	0	0	5.70972	0	0	0
RP4-595K12.1	0	0	0	0	0	0
RP4-595K12.2	0	0	2.42394	0.776436	0	0
RP4-682C21.5	0	0	0.743822	0	0	0
ACADM	5.254	5.78633	7.77784	8.25777	8.75698	4.72492
RP4-682C21.2	1.44079	3.13046	0.882297	2.33159	3.92286	2.9077
RABGGTB	9.07254	9.16873	20.8758	4.04138	8.2004	11.8322
SNORD45C	0	0	0	0	0	0
SNORD45A	0	0	0	0	0	0
SNORD45B	0	0	0	0	0	0
MSH4	0.211595	0	1.10139	0	0.040808	0.0864222
AL445464.1	0	0	0	1.1165	0	0
ASB17	0	0	0	0	0	0
RP11-550H2.1	0	0	0	0	0	0
RP11-550H2.2	0	0	0	0	0	0
ST6GALNAC3	0.733316	0.883243	0.331915	0.212638	0.700983	0.839928
RP11-335E14.1	0.867307	0	0	0	0	0.212541
RP5-1102E8.3	0	0	0	0	0	0
TPI1P1	5.06785	6.38143	15.9872	1.15223	3.3764	3.38706
AC104458.1	0	0	0	0	0	0
RNU6-161P	0	0	0	0	0	0
RP11-415A20.1	0	0	0	0	0	0
ST6GALNAC5	0.891599	1.37219	0.562534	0.180191	0.281377	2.51599
AC096951.1	0	0	0	0	0	0
RP4-564M11.2	0.463494	0	0	0	0.268167	1.13583
PIGK	4.63806	8.48852	8.04726	3.46596	5.17354	4.58223
RP4-706A16.3	24.0811	34.4756	51.4985	25.5221	39.3141	21.9582
RP11-363H12.1	0.60514	0	2.0999	0	1.63389	1.23579
AK5	0.716118	0.538245	0.173372	0.0694182	0.34688	0.632584
RP11-375A5.1	0	1.41057	0	0	0	0
AC095030.1	0	0	0	0	0	0
RNU7-8P	0	0	0	0	0	0
ZZZ3	9.57689	10.0359	12.5122	9.46548	9.88348	8.83613
RNA5SP20	2.74234	18.9924	0	4.57234	7.93327	25.2013
RN7SL370P	1.5724	3.62994	2.04615	6.88192	5.00365	8.18828
USP33	13.3026	13.3754	15.1657	10.3264	10.23	14.8512
RP4-706L14.2	0	0	0	0	0	0
FAM73A	5.50345	4.831	9.69022	3.37585	4.90598	6.21054
RNA5SP21	0	0	0	0	0	10.2905
RP11-181C21.4	11.6728	26.7085	19.3567	11.3673	14.3439	20.8843
NSRP1P1	4.49012	2.51287	3.54117	4.08351	3.30639	5.16828
RP11-181C21.6	4.58878	0	7.16559	4.20801	7.43389	11.2452
NEXN-AS1	1.02559	0.411759	0.464205	0.892165	0.773978	2.84113
NEXN	21.0479	20.931	11.9282	11.6494	9.10817	20.8456
FUBP1	28.8048	34.7266	39.8905	18.4548	20.347	27.3986
DNAJB4	11.9958	7.30978	8.71627	20.1785	16.5586	14.6238
GIPC2	4.87037	4.0155	12.6755	8.02375	12.1773	2.37995
RP11-386I14.4	26.4524	22.8999	0	24.3494	9.56548	34.4378
RP11-386I14.2	0.150363	0	0	2.13097	2.95789	0
RNU6-1102P	3.59932	0	0	9.0018	1.38832	4.41023
RP11-386I14.3	0.828621	0.95645	1.07827	3.45393	1.43826	0.761479
RNA5SP22	1.05668	0	5.50019	1.76182	0	3.88424
RNFT1P2	0.456453	0.702492	0	1.39526	2.46487	0
RP11-183M13.1	1.43915	1.07172	0.241645	1.19976	0.644638	0.113767
PTGFR	1.27053	2.14339	1.14461	0.672175	1.07437	1.04783
RP11-472F19.1	0	0	0	0	0	0
RNA5SP23	0	0	0	0	0	0
IFI44L	19.5601	8.30916	21.3696	1.27526	14.8637	4.63074
IFI44	30.2646	14.2392	19.9055	4.66213	20.1275	10.4296
RP4-641G12.3	1.62988	0	0	0	1.25735	0
AC104837.1	0	0	0	0	0	0
RP4-641G12.4	0	0	0	0	0	0.0889272
ELTD1	4.21265	3.31707	3.90955	1.66067	3.09863	5.92199
PSAT1P3	0	0	0	0.345704	0.119963	0
AC093430.1	0	0	0	0	0	0
RP4-726F1.1	0	0	0	0	0	0
ADH5P2	0	0	0	0	0	0
RP11-339A11.1	0	0	0	0	0	0
RP11-339A11.2	0	0	0	0	0	0
HMGB1P18	0	0	0	0	0	0
AL606519.1	0	0	0	0	0	0
[truncated: 53,766 more rows]

## Sheet: Clinical pathological features
Gene_id	group	Age	Gender	TNM Stage	Pathology
Patient1	H_CD8	78	Male	IB	Moderately differentiated ductal adenocarcinoma
Patient2	L_CD8	76	Male	IB	Moderately and poorly differentiated ductal adenocarcinoma
Patient3	L_CD8	74	Male	IIA	Moderately and poorly differentiated ductal adenocarcinoma
Patient4	H_CD8	68	Male	IIA	Moderately differentiated ductal adenocarcinoma
Patient5	H_CD8	66	Male	IB	Moderately differentiated ductal adenocarcinoma
Patient6	L_CD8	66	Male	IIA	Moderately differentiated ductal adenocarcinoma
