# Supplementary material for: ABHD17C, a metabolic and immune-related gene signature, predicts prognosis and anti-PD1 therapy response in pancreatic cancer
Source: Discov Oncol. 2023 Jun 5;14:87. doi: 10.1007/s12672-023-00690-7 (PMC10241759; doi:10.1007/s12672-023-00690-7)
Supplement: Supplementary file 10 — Additional file 10 [file 12672_2023_690_MOESM10_ESM.xlsx]

## Sheet: Clinical BCR XML.merge11
Samples	Sex	OS	histological_type	Tumor_tissue_site	Event	T	N	M	Stage	Grade	New_Event	New_Event_Time	New_Event_Tissue	Cancer_Status	additional_studies	adenocarcinoma_invasion	age_at_initial_pathologic_diagnosis	alcohol_history_documented
TCGA-IB-AAUT	MALE	287	Pancreas-Colloid (mucinous non-cystic) Carcinoma	Pancreas	Alive	T2	N1	M0	Stage IIB	G1	0	287		WITH TUMOR		YES	65	YES
TCGA-FB-A7DR	MALE	353	Pancreas-Colloid (mucinous non-cystic) Carcinoma	Pancreas	Dead	T3	NX	M0	Stage IIA	G2	0	353		TUMOR FREE		YES	48	YES
TCGA-US-A776	MALE	1216	Pancreas-Colloid (mucinous non-cystic) Carcinoma	Pancreas	Alive	T3	N0	MX	Stage IIA	G2	0	1216		TUMOR FREE		YES	61	YES
TCGA-HZ-8638	FEMALE	151	Pancreas-Colloid (mucinous non-cystic) Carcinoma	Pancreas	Dead	T1	N0	MX	Stage IA	GX	0	151		TUMOR FREE		YES	84	NO
TCGA-2J-AAB4	MALE	729	Pancreas-Adenocarcinoma-Other Subtype	Pancreas	Alive	T2	N1	M0	Stage IIB	G2	0	729		TUMOR FREE		YES	48	NO
TCGA-F2-6879	MALE	334	Pancreas-Adenocarcinoma-Other Subtype	Pancreas	Dead	T3	N1	M0	Stage IIB	G2	1	183	Liver	WITH TUMOR		YES	57	YES
TCGA-HZ-7289	MALE	661	Pancreas-Adenocarcinoma-Other Subtype	Pancreas	Dead	T3	N1	MX	Stage IIB	G1	1	228	Liver	Unknown		YES	77	NO
TCGA-HZ-A9TJ	MALE	603	Pancreas-Adenocarcinoma-Other Subtype	Pancreas	Alive	T3	N0	M1	Stage IV	G2	1	555	Peritoneal Surfaces	WITH TUMOR		YES	70	NO
TCGA-HZ-8519	MALE	454	Pancreas-Adenocarcinoma-Other Subtype	Pancreas	Alive	T1	N0	MX	Stage IA	G3	0	454		TUMOR FREE		YES	73	NO
TCGA-3A-A9IN	FEMALE	2084	Pancreas-Adenocarcinoma-Other Subtype	Pancreas	Alive	T2	NX	MX	Stage IB	G2	0	2084		TUMOR FREE		YES	62	YES
TCGA-HZ-A4BK	MALE	657	Pancreas-Adenocarcinoma-Other Subtype	Pancreas	Alive	T3	N1	MX	Stage IIB	G3	1			Unknown		YES	72	NO
TCGA-H8-A6C1	MALE	671	Pancreas-Adenocarcinoma-Other Subtype	Pancreas	Alive	T3	N0	MX	Stage IIA	G2	1	455	Liver	TUMOR FREE		YES	53	YES
TCGA-3A-A9IL	FEMALE	2741	Pancreas-Adenocarcinoma-Other Subtype	Pancreas	Alive	T1		MX	Stage I	G1	0	2741		TUMOR FREE		YES	39	NO
TCGA-RB-A7B8	FEMALE	466	Pancreas-Adenocarcinoma-Other Subtype	Pancreas	Dead	T3	N1	MX	Stage IIB	G2	1	449		TUMOR FREE		YES	81	YES
TCGA-2J-AAB1	MALE	66	Pancreas-Adenocarcinoma-Other Subtype	Pancreas	Dead	T3	N1	M0	Stage IIB	G3	0	66		TUMOR FREE		YES	65	YES
TCGA-2J-AABI	FEMALE	969	Pancreas-Adenocarcinoma-Other Subtype	Pancreas	Alive	T3	N0	M0	Stage IIA	G3	1	728	Liver	Unknown		YES	55	YES
TCGA-2L-AAQM	MALE	1383	Pancreas-Adenocarcinoma-Other Subtype	Pancreas	Alive	T3	N1	MX	Stage IIB	G1	0	1383		Unknown		YES	52	YES
TCGA-3A-A9IS	MALE	998	Pancreas-Adenocarcinoma-Other Subtype	Pancreas	Alive	T2	N0	MX	Stage IB	G1	0	998		TUMOR FREE		YES	67	NO
TCGA-3A-A9IJ	MALE	1854	Pancreas-Adenocarcinoma-Other Subtype	Pancreas	Alive	T2	N0	MX	Stage IB	G1	0	1854		TUMOR FREE		YES	65	NO
TCGA-HZ-A77P	MALE	330	Pancreas-Adenocarcinoma-Other Subtype	Pancreas	Alive	T3	N1	MX	Stage IIB	G1	0	330		TUMOR FREE		YES	77	NO
TCGA-3A-A9IV	FEMALE	1103	Pancreas-Adenocarcinoma-Other Subtype	Pancreas	Alive	T2	N0	MX	Stage IB	G1	0	1103		TUMOR FREE		YES	59	YES
TCGA-HZ-A77Q	FEMALE	33	Pancreas-Adenocarcinoma-Other Subtype	Pancreas	Alive	T3	N1	MX	Stage IIB	G2	0	33		TUMOR FREE		YES	55	NO
TCGA-HV-A7OP	MALE	978	Pancreas-Adenocarcinoma-Other Subtype	Pancreas	Alive	T3	N1	M0	Stage IIB	GX	1	342	Liver	Not Available		YES	72	YES
TCGA-XN-A8T5	FEMALE	720	Pancreas-Adenocarcinoma-Other Subtype	Pancreas	Alive	T2	N0	M0	Stage IB	G2	1	242	Liver	WITH TUMOR		YES	53	NO
TCGA-US-A77E	MALE	430	Pancreas-Adenocarcinoma-Other Subtype	Pancreas	Dead	T3	N1	MX	Stage IIB	G3	1	166	Liver	WITH TUMOR		YES	73	YES
TCGA-3A-A9IR	FEMALE	1542	Pancreas-Adenocarcinoma-Other Subtype	Pancreas	Alive	T2	N0	MX	Stage IB	G1	0	1542		TUMOR FREE		YES	64	YES
TCGA-2J-AABH	MALE	1287	Pancreas-Adenocarcinoma-Other Subtype	Pancreas	Alive	T3	N0	M0	Stage IIA	G3	1	1287	Other, specify	TUMOR FREE		YES	61	NO
TCGA-H6-A45N	FEMALE	397	Pancreas-Adenocarcinoma-Other Subtype	Pancreas	Dead	T3	N1	MX	Stage IIB	G3	1	363	Tumor Bed	Unknown		YES	88	YES
TCGA-IB-7897	FEMALE	486	Pancreas-Adenocarcinoma Ductal Type	Pancreas	Dead	T3	N1	M0	Stage IIB	G2	1	397	Liver	WITH TUMOR		YES	53	YES
TCGA-3A-A9IB	FEMALE	224	Pancreas-Adenocarcinoma Ductal Type	Pancreas	Dead	T3	N1	MX	Stage IIB	G3	0	224		Unknown		YES	69	NO
TCGA-HV-AA8V	MALE	920	Pancreas-Adenocarcinoma Ductal Type	Pancreas	Alive	T3	N1	MX	Stage IIB	G3	1	526	Other, specify	Not Available		YES	50	YES
TCGA-HZ-A49H	FEMALE	491	Pancreas-Adenocarcinoma Ductal Type	Pancreas	Alive	T3	N1	MX	Stage IIB	G2	0	491		TUMOR FREE		YES	68	NO
TCGA-2J-AABA	MALE	607	Pancreas-Adenocarcinoma Ductal Type	Pancreas	Dead	T3	N1	M0	Stage IIB	G2	1	160	Other, specify	WITH TUMOR		YES	55	NO
TCGA-IB-AAUM	MALE	8	Pancreas-Adenocarcinoma Ductal Type	Pancreas	Alive	T2	N1	M0	Stage IIB	G3	1			WITH TUMOR		YES	76	YES
TCGA-HV-AA8X	FEMALE	532	Pancreas-Adenocarcinoma Ductal Type	Pancreas	Dead	T2	N1	MX	Stage IIB	G2	1	375	Other, specify	WITH TUMOR		YES	75	NO
TCGA-HZ-7924	FEMALE	840	Pancreas-Adenocarcinoma Ductal Type	Pancreas	Alive	T3	N0	MX	Stage IIA	G2	1	831		Unknown		YES	60	NO
TCGA-IB-7652	FEMALE	1116	Pancreas-Adenocarcinoma Ductal Type	Pancreas	Alive	T3	N1	M0	Stage IIB	G2	0	1116		TUMOR FREE		YES	49	YES
TCGA-F2-6880	MALE	295	Pancreas-Adenocarcinoma Ductal Type	Pancreas	Alive	T3	N1	M0	Stage IIB	G1	0	295		TUMOR FREE		YES	70	YES
TCGA-YB-A89D	MALE	350	Pancreas-Adenocarcinoma Ductal Type	Pancreas	Alive	T3	N1	MX	Stage IIB	G2	0	350		TUMOR FREE		YES	59	NO
TCGA-S4-A8RP	FEMALE	702	Pancreas-Adenocarcinoma Ductal Type	Pancreas	Dead	T3	N1	MX	Stage IIB	G3	0	702		Unknown		YES	77	YES
TCGA-HV-A5A6	FEMALE	2036	Pancreas-Adenocarcinoma Ductal Type	Pancreas	Dead	T3	N1b	M0	Stage IIB	G1	1	1511	Lung	Not Available		YES	65	Not Available
TCGA-2L-AAQJ	FEMALE	394	Pancreas-Adenocarcinoma Ductal Type	Pancreas	Dead	T4	N0	MX	Stage III	G2	1			WITH TUMOR		YES	49	YES
TCGA-HV-A7OL	MALE	252	Pancreas-Adenocarcinoma Ductal Type	Pancreas	Alive	T3	N0	MX	Stage IIA	G2	1	123	Non-regional / Distant Lymph Nodes	Not Available		YES	70	YES
TCGA-HZ-7920	MALE	236	Pancreas-Adenocarcinoma Ductal Type	Pancreas	Dead	T2	N0	MX	Stage IB	G2	0	236		TUMOR FREE		YES	71	NO
TCGA-IB-AAUQ	MALE	183	Pancreas-Adenocarcinoma Ductal Type	Pancreas	Dead	T3	N1	M0	Stage IIB	G2	1	107	Non-regional / Distant Lymph Nodes	WITH TUMOR		YES	50	YES
TCGA-FB-A4P6	MALE	767	Pancreas-Adenocarcinoma Ductal Type	Pancreas	Alive	T3	N1	MX	Stage IIB	G1	1	620		Unknown		YES	54	YES
TCGA-XD-AAUG	FEMALE	420	Pancreas-Adenocarcinoma Ductal Type	Pancreas	Alive	T3	N1	M1	Stage IV	G2	0	420		Unknown		NO	66	YES
TCGA-HZ-8637	FEMALE	517	Pancreas-Adenocarcinoma Ductal Type	Pancreas	Dead	T3	N1	MX	Stage IIB	G3	0	517		Unknown		YES	76	NO
TCGA-IB-AAUO	FEMALE	239	Pancreas-Adenocarcinoma Ductal Type	Pancreas	Dead	T3	N1	M0	Stage IIB	G3	1	74	Liver	WITH TUMOR		YES	64	YES
TCGA-IB-7647	MALE	666	Pancreas-Adenocarcinoma Ductal Type	Pancreas	Dead	T3	N1	M0	Stage IIB	G2	1	390	Liver	WITH TUMOR		YES	41	YES
TCGA-IB-7646	MALE	145	Pancreas-Adenocarcinoma Ductal Type	Pancreas	Dead	T3	N1	M0	Stage IIB	G2	1	132	Liver	WITH TUMOR		YES	60	YES
TCGA-2J-AAB9	FEMALE	627	Pancreas-Adenocarcinoma Ductal Type	Pancreas	Dead	T3	N1	M0	Stage IIB	G1	1	521	Liver	WITH TUMOR		YES	70	YES
TCGA-IB-A7M4	MALE	483	Pancreas-Adenocarcinoma Ductal Type	Pancreas	Alive	T3	N1	MX	Stage IIB	G3	0	483		TUMOR FREE		YES	81	YES
TCGA-IB-A6UG	MALE	41	Pancreas-Adenocarcinoma Ductal Type	Pancreas	Dead	T3	N1	M0	Stage IIB	G3	1			WITH TUMOR		YES	65	YES
TCGA-F2-A8YN	MALE	517	Pancreas-Adenocarcinoma Ductal Type	Pancreas	Alive	T3	N0	M0	Stage IIA	G2	1			WITH TUMOR		YES	76	YES
TCGA-FB-AAQ1	MALE	123	Pancreas-Adenocarcinoma Ductal Type	Pancreas	Dead	T3	N1	MX	Stage IIB	G2	1			WITH TUMOR		YES	49	NO
TCGA-2J-AABF	MALE	691	Pancreas-Adenocarcinoma Ductal Type	Pancreas	Dead	T3	N1	M0	Stage IIB	G3	1	443	Other, specify	WITH TUMOR		YES	73	YES
TCGA-2L-AAQI	MALE	103	Pancreas-Adenocarcinoma Ductal Type	Pancreas	Dead	T3	N1	MX	Stage IIB	G3	1			WITH TUMOR		YES	66	YES
TCGA-3A-A9IX	MALE	1037	Pancreas-Adenocarcinoma Ductal Type	Pancreas	Alive	T1	N0	MX	Stage IA	G2	0	1037		TUMOR FREE		YES	40	YES
TCGA-FZ-5920	MALE	61	Pancreas-Adenocarcinoma Ductal Type	Pancreas	Dead	T3	N1	M0	Stage IIB	G3	0	61		Unknown		YES	52	Not Available
TCGA-FB-AAQ2	FEMALE	153	Pancreas-Adenocarcinoma Ductal Type	Pancreas	Dead	T3	N1	MX	Stage IIB	G3	1	92	Liver	WITH TUMOR		YES	81	YES
TCGA-IB-AAUN	FEMALE	144	Pancreas-Adenocarcinoma Ductal Type	Pancreas	Dead	T2	N0	M0	Stage IB	G2	1	131	Other, specify	Unknown		YES	74	YES
TCGA-S4-A8RM	MALE	737	Pancreas-Adenocarcinoma Ductal Type	Pancreas	Alive	T3	N1	MX	Stage IIB	G3	0	737		TUMOR FREE		YES	67	YES
TCGA-IB-7649	FEMALE	467	Pancreas-Adenocarcinoma Ductal Type	Pancreas	Dead	T3	N1	M0	Stage IIB	G2	1	282	Liver	Unknown		YES	73	NO
TCGA-US-A77G	MALE	12	Pancreas-Adenocarcinoma Ductal Type	Pancreas	Dead	T3	N1	MX	Stage IIB	G2	0	12		TUMOR FREE		YES	64	YES
TCGA-FB-A545	FEMALE	732	Pancreas-Adenocarcinoma Ductal Type	Pancreas	Dead	T3	N1	M0	Stage IIB	G2	1	378	Liver	Unknown		YES	72	NO
TCGA-2J-AABO	MALE	440	Pancreas-Adenocarcinoma Ductal Type	Pancreas	Alive	T3	N1	M0	Stage IIB	G2	1	439	Liver	Unknown		YES	43	NO
TCGA-HZ-A49G	FEMALE	660	Pancreas-Adenocarcinoma Ductal Type	Pancreas	Alive	T2	N1	MX	Stage IIB	G2	1			WITH TUMOR		YES	58	NO
TCGA-HZ-8636	FEMALE	545	Pancreas-Adenocarcinoma Ductal Type	Pancreas	Dead	T3	N0	M1	Stage IV	G3	1			WITH TUMOR		YES	58	NO
TCGA-FZ-5922	MALE	1101	Pancreas-Adenocarcinoma Ductal Type	Pancreas	Dead	T3	N0	M0	Stage IIA	G2	1	740	Peritoneal Surfaces	WITH TUMOR		YES	81	Not Available
TCGA-2L-AAQA	MALE	143	Pancreas-Adenocarcinoma Ductal Type	Pancreas	Dead	T3	N1	MX	Stage IIB	G2	1			WITH TUMOR		YES	76	YES
TCGA-IB-AAUS	FEMALE	225	Pancreas-Adenocarcinoma Ductal Type	Pancreas	Alive	T3	N1	M0	Stage IIB	G2	1			WITH TUMOR		YES	84	YES
TCGA-HZ-A77O	FEMALE	160	Pancreas-Adenocarcinoma Ductal Type	Pancreas	Dead	T2	N1	MX	Stage IIB	G2	1	98	Peritoneal Surfaces	TUMOR FREE		YES	77	NO
TCGA-FB-AAPQ	MALE	1130	Pancreas-Adenocarcinoma Ductal Type	Pancreas	Dead	T3	N1	MX	Stage IIB	G2	0	1130		Unknown		YES	65	NO
TCGA-3A-A9J0	MALE	743	Pancreas-Adenocarcinoma Ductal Type	Pancreas	Alive	T3	N1	MX	Stage IIB	G2	1	363	Lung	WITH TUMOR		YES	75	NO
TCGA-OE-A75W	MALE	267	Pancreas-Adenocarcinoma Ductal Type	Pancreas	Dead	T3	N0	M0	Stage IIA	G1	1	146	Liver	Unknown		YES	75	YES
TCGA-IB-7891	FEMALE	913	Pancreas-Adenocarcinoma Ductal Type	Pancreas	Dead	T3	N1	M0	Stage IIB	G1	1	525	Other, specify	TUMOR FREE		YES	49	YES
TCGA-S4-A8RO	FEMALE	525	Pancreas-Adenocarcinoma Ductal Type	Pancreas	Alive	T3	N1	MX	Stage IIB	G2	1	291	Non-regional / Distant Lymph Nodes	TUMOR FREE		YES	75	YES
TCGA-H6-8124	FEMALE	392	Pancreas-Adenocarcinoma Ductal Type	Pancreas	Alive	T3	N1	M0	Stage IIB	G3	1	259	Liver	Unknown		YES	56	YES
TCGA-XN-A8T3	MALE	951	Pancreas-Adenocarcinoma Ductal Type	Pancreas	Alive	T2	N0	M0	Stage IB	G2	1		Lung	WITH TUMOR		YES	67	NO
TCGA-2J-AABP	FEMALE	463	Pancreas-Adenocarcinoma Ductal Type	Pancreas	Alive	T3	N1	M0	Stage IIB	G4	0	463		TUMOR FREE		YES	58	YES
TCGA-IB-AAUU	MALE	245	Pancreas-Adenocarcinoma Ductal Type	Pancreas	Alive	T3	N1	M0	Stage IIB	G3	0	245		TUMOR FREE		YES	35	YES
TCGA-IB-A7LX	MALE	250	Pancreas-Adenocarcinoma Ductal Type	Pancreas	Dead	T3	N1	MX	Stage IIB	G2	1	7	Liver	WITH TUMOR		YES	57	YES
TCGA-FB-AAPS	FEMALE	228	Pancreas-Adenocarcinoma Ductal Type	Pancreas	Alive	T2	N1	MX	Stage IIB	G2	0	228		Unknown		YES	62	NO
TCGA-2J-AAB8	MALE	80	Pancreas-Adenocarcinoma Ductal Type	Pancreas	Alive	T3	N1	M0	Stage IIB	G3	0	80		TUMOR FREE		YES	71	NO
TCGA-IB-A6UF	MALE	666	Pancreas-Adenocarcinoma Ductal Type	Pancreas	Alive	T3	N1	M0	Stage IIB	G2	1	593	Liver	Unknown		YES	63	YES
TCGA-YY-A8LH	FEMALE	2016	Pancreas-Adenocarcinoma Ductal Type	Pancreas	Alive	T3	N1	MX	Stage IIB	G3	0	2016		TUMOR FREE		YES	61	YES
TCGA-3A-A9I7	MALE	1323	Pancreas-Adenocarcinoma Ductal Type	Pancreas	Alive	T3	N1	MX	Stage IIB	G2	1	1309	Peritoneal Surfaces	TUMOR FREE		YES	45	YES
TCGA-US-A779	FEMALE	511	Pancreas-Adenocarcinoma Ductal Type	Pancreas	Dead	T3	N1b	MX	Stage IIB	G1	0	511		WITH TUMOR		YES	54	YES
TCGA-FB-AAPY	MALE	1059	Pancreas-Adenocarcinoma Ductal Type	Pancreas	Dead	T2	N1	MX	Stage IIB	G2	0	1059		TUMOR FREE		YES	71	YES
TCGA-HZ-7922	FEMALE	4	Pancreas-Adenocarcinoma Ductal Type	Pancreas	Alive	T3	N1	MX	Stage IIB	G1	0	4		Unknown		YES	61	NO
TCGA-IB-AAUP	MALE	431	Pancreas-Adenocarcinoma Ductal Type	Pancreas	Alive	T3	N1	M0	Stage IIB	G2	0	431		TUMOR FREE		YES	68	YES
TCGA-HV-A5A4	FEMALE	232	Pancreas-Adenocarcinoma Ductal Type	Pancreas	Alive	T3	N0	MX	Stage IIA	G2	0	232		Not Available		YES	72	NO
TCGA-LB-A8F3	FEMALE	379	Pancreas-Adenocarcinoma Ductal Type	Pancreas	Alive	T3	N0	MX	Stage IIA	G1	0	379		Unknown		YES	64	YES
TCGA-US-A774	FEMALE	695	Pancreas-Adenocarcinoma Ductal Type	Pancreas	Dead	T3	N1	MX	Stage IIB	G3	1	366	Liver	WITH TUMOR		YES	76	YES
TCGA-RB-AA9M	MALE	286	Pancreas-Adenocarcinoma Ductal Type	Pancreas	Alive	T1	N1	MX	Stage IIB	G3	1	258	Liver	Unknown		YES	43	YES
TCGA-FB-A4P5	FEMALE	179	Pancreas-Adenocarcinoma Ductal Type	Pancreas	Dead	T3	N1	MX	Stage IIB	G2	1			Unknown		YES	69	NO
TCGA-FZ-5919	FEMALE	741	Pancreas-Adenocarcinoma Ductal Type	Pancreas	Dead	T3	N1	MX	Stage IIB	G3	1	55	Liver	WITH TUMOR		YES	59	NO
TCGA-HZ-8317	FEMALE	378	Pancreas-Adenocarcinoma Ductal Type	Pancreas	Dead	T3	N1	MX	Stage IIB	G1	1			WITH TUMOR		YES	69	NO
TCGA-HZ-A8P0	MALE	0	Pancreas-Adenocarcinoma Ductal Type	Pancreas	Alive	T3	N1	MX	Stage IIB	G1	0	0		TUMOR FREE		YES	76	YES
TCGA-Q3-A5QY	MALE	416	Pancreas-Adenocarcinoma Ductal Type	Pancreas	Alive	T3	N1	MX	Stage IIB	G2	0	416		Unknown		YES	58	NO
TCGA-3A-A9I9	MALE	634	Pancreas-Adenocarcinoma Ductal Type	Pancreas	Dead	T3	N0	MX	Stage IIA	G2	1	513	Liver	WITH TUMOR		YES	67	YES
TCGA-XD-AAUI	FEMALE	366	Pancreas-Adenocarcinoma Ductal Type	Pancreas	Dead	T3	N1	MX	Stage IIB	G2	1	175	Liver	WITH TUMOR		YES	50	YES
TCGA-IB-A5SQ	FEMALE	219	Pancreas-Adenocarcinoma Ductal Type	Pancreas	Dead	T2	N0	M0	Stage IB	G2	1	197	Lung	WITH TUMOR		YES	56	YES
TCGA-Q3-AA2A	FEMALE	95	Pancreas-Adenocarcinoma Ductal Type	Pancreas	Alive	T3	N1	MX	Stage IB	G1	0	95		Not Available		YES	64	YES
TCGA-LB-A9Q5	FEMALE	313	Pancreas-Adenocarcinoma Ductal Type	Pancreas	Dead	T3	N1	MX	Stage IIB	G3	1	290	Other, specify	Unknown		YES	63	YES
TCGA-FZ-5921	FEMALE	155	Pancreas-Adenocarcinoma Ductal Type	Pancreas	Dead	T3	N1	M0	Stage IIB	GX	1	103	Peritoneal Surfaces	WITH TUMOR		YES	85	Not Available
TCGA-IB-7651	FEMALE	603	Pancreas-Adenocarcinoma Ductal Type	Pancreas	Dead	T3	N1	M0	Stage IIB	G2	1	492		WITH TUMOR		YES	64	YES
TCGA-3A-A9IC	FEMALE	738	Pancreas-Adenocarcinoma Ductal Type	Pancreas	Dead	T3	N1	MX	Stage IIB	G2	0	738		WITH TUMOR		YES	61	YES
TCGA-2J-AABV	MALE	652	Pancreas-Adenocarcinoma Ductal Type	Pancreas	Dead	T3	N1	M0	Stage IIB	G4	1	126	Liver	WITH TUMOR		YES	74	NO
TCGA-FB-AAPZ	MALE	716	Pancreas-Adenocarcinoma Ductal Type	Pancreas	Alive	T2	N1	MX	Stage IIB	G3	1	716	Other, specify	TUMOR FREE		YES	54	NO
TCGA-HZ-8315	FEMALE	299	Pancreas-Adenocarcinoma Ductal Type	Pancreas	Dead	T3	N0	MX	Stage IIA	G2	1			WITH TUMOR		YES	54	Not Available
TCGA-HV-A5A3	MALE	128	Pancreas-Adenocarcinoma Ductal Type	Pancreas	Dead	T3	NX	MX	Stage IIA	G2	0	128		TUMOR FREE		YES	50	YES
TCGA-HZ-7926	MALE	518	Pancreas-Adenocarcinoma Ductal Type	Pancreas	Dead	T3	N1	MX	Stage IIB	G1	1	340	Lung	Unknown		YES	57	NO
TCGA-HV-A5A5	FEMALE	289	Pancreas-Adenocarcinoma Ductal Type	Pancreas	Alive	T3	N1	M0	Stage IIB	G2	0	289		Not Available		YES	61	YES
TCGA-FB-AAQ0	MALE	473	Pancreas-Adenocarcinoma Ductal Type	Pancreas	Dead	T3	N0	MX	Stage IIA	G3	0	473		TUMOR FREE		YES	68	NO
TCGA-HZ-8003	FEMALE	596	Pancreas-Adenocarcinoma Ductal Type	Pancreas	Dead	T3	N1	MX	Stage IIB	G2	1		Liver	Unknown		YES	65	Not Available
TCGA-IB-A5SP	MALE	482	Pancreas-Adenocarcinoma Ductal Type	Pancreas	Alive	T3	N0	M0	Stage IIA	G2	1	300	Other, specify	WITH TUMOR		YES	77	YES
TCGA-XD-AAUL	MALE	498	Pancreas-Adenocarcinoma Ductal Type	Pancreas	Alive	T3	N0	MX	Stage IIA	G2	0	498		Unknown		YES	56	YES
TCGA-FZ-5924	MALE	480	Pancreas-Adenocarcinoma Ductal Type	Pancreas	Dead	T3	N1	M0	Stage IIA	G3	1			WITH TUMOR		YES	83	Not Available
TCGA-IB-7885	FEMALE	1257	Pancreas-Adenocarcinoma Ductal Type	Pancreas	Alive	T3	N1	M0	Stage IIB	G2	0	1257		WITH TUMOR		YES	78	YES
TCGA-RL-AAAS	FEMALE	9	Pancreas-Adenocarcinoma Ductal Type	Pancreas	Alive	T2	N0	M0	Stage IB	G2	0	9		TUMOR FREE		YES	60	YES
TCGA-IB-7654	MALE	476	Pancreas-Adenocarcinoma Ductal Type	Pancreas	Dead	T2	N1	M0	Stage IIB	G2	1			WITH TUMOR		YES	80	NO
TCGA-IB-A5ST	FEMALE	635	Pancreas-Adenocarcinoma Ductal Type	Pancreas	Alive	T3	N1	M0	Stage IIB	G2	0	635		TUMOR FREE		YES	64	NO
TCGA-FB-AAQ3	FEMALE	31	Pancreas-Adenocarcinoma Ductal Type	Pancreas	Dead	T3	N1	MX	Stage IIB	G2	0	31		TUMOR FREE		YES	65	YES
TCGA-F2-A44G	FEMALE	233	Pancreas-Adenocarcinoma Ductal Type	Pancreas	Dead	T3	N1	M0	Stage IIB	G2	1	214	Other, specify	TUMOR FREE		YES	79	YES
TCGA-LB-A7SX	FEMALE	393	Pancreas-Adenocarcinoma Ductal Type	Pancreas	Dead	T3	N1	MX	Stage IIB	G2	0	393		Unknown		YES	74	YES
TCGA-3A-A9IZ	MALE	308	Pancreas-Adenocarcinoma Ductal Type	Pancreas	Dead	T3	N1	MX	Stage IIB	G2	1	109	Tumor Bed	WITH TUMOR		YES	47	NO
TCGA-IB-AAUV	MALE	404	Pancreas-Adenocarcinoma Ductal Type	Pancreas	Alive	T3	N1	M0	Stage IIB	G2	0	404		TUMOR FREE		YES	49	YES
TCGA-HZ-A49I	MALE	308	Pancreas-Adenocarcinoma Ductal Type	Pancreas	Dead	T3	N1	MX	Stage IIB	G2	1			WITH TUMOR		YES	77	NO
TCGA-IB-7890	MALE	598	Pancreas-Adenocarcinoma Ductal Type	Pancreas	Dead	T2	N0	M0	Stage IB	G3	1	519	Liver	WITH TUMOR		YES	73	YES
TCGA-2J-AABT	FEMALE	319	Pancreas-Adenocarcinoma Ductal Type	Pancreas	Alive	T3	N1	M0	Stage IIB	G2	0	319		Unknown		YES	72	YES
TCGA-IB-7893	MALE	117	Pancreas-Adenocarcinoma Ductal Type	Pancreas	Dead	T3	N0	M0	Stage IIA	G3	1	80	Peritoneal Surfaces	WITH TUMOR		YES	64	YES
TCGA-US-A77J	FEMALE	568	Pancreas-Adenocarcinoma Ductal Type	Pancreas	Dead	T3	N1b	MX	Stage IIB	G2	0	568		WITH TUMOR		YES	81	YES
TCGA-HZ-7923	MALE	314	Pancreas-Adenocarcinoma Ductal Type	Pancreas	Alive	T3	N0	MX	Stage IIA	G2	0	314		Unknown		YES	65	Not Available
TCGA-3E-AAAY	MALE	2285	Pancreas-Adenocarcinoma Ductal Type	Pancreas	Alive	T3	N1	MX	Stage IIB	G3	1	987	Lung	WITH TUMOR		YES	67	YES
TCGA-FB-A5VM	MALE	498	Pancreas-Adenocarcinoma Ductal Type	Pancreas	Dead	T2	N0	M0	Stage IB	G3	1	177	Liver	Unknown		YES	74	YES
TCGA-2L-AAQL	MALE	292	Pancreas-Adenocarcinoma Ductal Type	Pancreas	Dead	T3	N1	MX	Stage IIB	G3	1			WITH TUMOR		YES	82	YES
TCGA-IB-7888	FEMALE	1332	Pancreas-Adenocarcinoma Ductal Type	Pancreas	Dead	T3	N0	M0	Stage IIA	G2	1	427	Other, specify	WITH TUMOR		YES	66	NO
TCGA-2J-AABK	MALE	484	Pancreas-Adenocarcinoma Ductal Type	Pancreas	Alive	T3	N1	M0	Stage IIB	G2	0	484		TUMOR FREE		YES	71	NO
TCGA-3A-A9IH	FEMALE	1021	Pancreas-Adenocarcinoma Ductal Type	Pancreas	Alive	T1	N0	MX	Stage IA	G2	1	763	Lung	WITH TUMOR		YES	66	YES
TCGA-IB-A5SO	MALE	365	Pancreas-Adenocarcinoma Ductal Type	Pancreas	Dead	T3	N1	M0	Stage IIB	G2	1	276	Peritoneal Surfaces	WITH TUMOR		YES	71	NO
TCGA-FB-AAPU	FEMALE	381	Pancreas-Adenocarcinoma Ductal Type	Pancreas	Dead	T3	N0	MX	Stage IIA	G2	1			WITH TUMOR		YES	41	YES
TCGA-HZ-8001	MALE	706	Pancreas-Adenocarcinoma Ductal Type	Pancreas	Alive	T4	N0	MX	Stage III	G2	0	706		TUMOR FREE		YES	69	Not Available
TCGA-IB-7889	FEMALE	481	Pancreas-Adenocarcinoma Ductal Type	Pancreas	Dead	T3	N1	M0	Stage IIB	G1	1	352		WITH TUMOR		YES	85	NO
TCGA-Z5-AAPL	FEMALE	467	Pancreas-Adenocarcinoma Ductal Type	Pancreas	Alive	T3	N0	M0	Stage IIA	G1	0	467		TUMOR FREE		YES	74	Not Available
TCGA-2J-AAB6	MALE	293	Pancreas-Adenocarcinoma Ductal Type	Pancreas	Dead	T3	N0	M0	Stage IIA	G2	1	169	Liver	WITH TUMOR		YES	75	NO
TCGA-HZ-8005	MALE	120	Pancreas-Adenocarcinoma Ductal Type	Pancreas	Dead	T3	N1	MX	Stage IIB	G3	1			WITH TUMOR		YES	81	Not Available
TCGA-IB-AAUR	MALE	338	Pancreas-Adenocarcinoma Ductal Type	Pancreas	Alive	T3	N1	M0	Stage IIB	G1	1	318	Tumor Bed	WITH TUMOR		YES	67	YES
TCGA-IB-AAUW	FEMALE	230	Pancreas-Adenocarcinoma Ductal Type	Pancreas	Dead	T3	N1	M0	Stage IIB	G3	1	185	Tumor Bed	TUMOR FREE		YES	63	YES
TCGA-HZ-A4BH	MALE	194	Pancreas-Adenocarcinoma Ductal Type	Pancreas	Alive	T3	N1b	MX	Stage IIB	G3	1			Unknown		YES	75	NO
TCGA-IB-A5SS	FEMALE	460	Pancreas-Adenocarcinoma Ductal Type	Pancreas	Dead	T3	N1	M0	Stage IIB	G3	1	66	Liver	WITH TUMOR		YES	64	NO
TCGA-2L-AAQE	MALE	684	Pancreas-Adenocarcinoma Ductal Type	Pancreas	Dead	T3	N1	M0	Stage IIB	G2	1			WITH TUMOR		YES	56	YES
TCGA-2J-AABR	FEMALE	438	Pancreas-Adenocarcinoma Ductal Type	Pancreas	Alive	T3	N0	M0	Stage IIA	G3	1	327	Liver	WITH TUMOR		YES	60	NO
TCGA-F2-7276	MALE	216	Pancreas-Adenocarcinoma Ductal Type	Pancreas	Dead	T3	N1	M0	Stage IIB	G1	1			WITH TUMOR		YES	64	NO
TCGA-FB-A78T	FEMALE	375	Pancreas-Adenocarcinoma Ductal Type	Pancreas	Dead	T3	N1	M0	Stage IIB	G2	0	375		Unknown		YES	71	NO
TCGA-IB-7644	FEMALE	394	Pancreas-Adenocarcinoma Ductal Type	Pancreas	Dead	T3	N1	M1	Stage IV	G2	1	306	Other, specify	WITH TUMOR		YES	65	YES
TCGA-IB-7886	MALE	123	Pancreas-Adenocarcinoma Ductal Type	Pancreas	Dead	T3	N1	M0	Stage IIB	G3	0	123		TUMOR FREE		YES	80	YES
TCGA-HZ-A8P1	MALE	7	Pancreas-Adenocarcinoma Ductal Type	Pancreas	Alive	T2	N0	MX	Stage IB	G1	0	7		TUMOR FREE		YES	81	NO
TCGA-IB-8126	FEMALE	462	Pancreas-Adenocarcinoma Ductal Type	Pancreas	Alive	T4	N1	M0	Stage III	G1	1	83	Lung	WITH TUMOR		YES	79	YES
TCGA-F2-7273	MALE	592	Pancreas-Adenocarcinoma Ductal Type	Pancreas	Dead	T3	N1	M0	Stage IIB	G3	1	256	Liver	WITH TUMOR		YES	54	NO
TCGA-HZ-7919	FEMALE	593	Pancreas-Adenocarcinoma Ductal Type	Pancreas	Dead	T3	N1	M0	Stage IIB	G2	1			Unknown		YES	52	NO
TCGA-2J-AABU	MALE	277	Pancreas-Adenocarcinoma Ductal Type	Pancreas	Dead	T3	N1	M0	Stage IIB	G3	1	154	Liver	WITH TUMOR		YES	56	YES
TCGA-XD-AAUH	FEMALE	395	Pancreas-Adenocarcinoma Ductal Type	Pancreas	Alive	T3	N1	M0	Stage IIB	G2	1	87	Other, specify	Unknown		YES	57	YES
TCGA-2J-AABE	MALE	676	Pancreas-Adenocarcinoma Ductal Type	Pancreas	Alive	T3	N0	M0	Stage IIA	G2	0	676		TUMOR FREE		YES	73	YES
TCGA-HZ-7925	MALE	614	Pancreas-Adenocarcinoma Ductal Type	Pancreas	Dead	T3	N1	MX	Stage IIB	G2	1	364	Other, specify	Unknown		YES	66	NO
TCGA-F2-A44H	MALE	586	Pancreas-Adenocarcinoma Ductal Type	Pancreas	Alive	T3	N0	M0	Stage IIA	G2	0	586		TUMOR FREE		YES	65	NO
TCGA-L1-A7W4	FEMALE	278	Pancreas-Adenocarcinoma Ductal Type	Pancreas	Dead	T3	N1	M0	Stage IIB	G3	1	129	Liver	WITH TUMOR		YES	48	YES
TCGA-FZ-5926	FEMALE	541	Pancreas-Adenocarcinoma Ductal Type	Pancreas	Dead	T3	N1	M0	Stage III	G2	1			WITH TUMOR		YES	73	Not Available
TCGA-3A-A9IU	MALE	458	Pancreas-Adenocarcinoma Ductal Type	Pancreas	Dead	T3	N1	MX	Stage IIB	G3	1	371	Liver	WITH TUMOR		YES	65	YES
TCGA-3E-AAAZ	MALE	2182	Pancreas-Adenocarcinoma Ductal Type	Pancreas	Dead	T3	N0	MX	Stage IIA	G2	1	1600	Lung	WITH TUMOR		YES	71	Not Available
TCGA-FB-AAQ6	MALE	244	Pancreas-Adenocarcinoma Ductal Type	Pancreas	Dead	T1	N0	MX	Stage IA	G2	1	213	Peritoneal Surfaces	WITH TUMOR		YES	85	YES
TCGA-IB-7887	FEMALE	110	Pancreas-Adenocarcinoma Ductal Type	Pancreas	Dead	T3	N1	M0	Stage IIB	G2	0	110		Unknown		YES	62	NO
TCGA-F2-A7TX	MALE	95	Pancreas-Adenocarcinoma Ductal Type	Pancreas	Dead	T3	N1	M0	Stage IIB	G3	0	95		WITH TUMOR		YES	77	YES
TCGA-IB-8127	MALE	522	Pancreas-Adenocarcinoma Ductal Type	Pancreas	Alive	T3	N1	M0	Stage IIB	G2	1	486	Other, specify	TUMOR FREE		YES	59	Not Available
TCGA-FB-AAPP	MALE	485	Pancreas-Adenocarcinoma Ductal Type	Pancreas	Dead	T3	N1	MX	Stage IIB	G3	1	150	Lung	WITH TUMOR		YES	71	YES
TCGA-M8-A5N4	FEMALE	584	Pancreas-Adenocarcinoma Ductal Type	Pancreas	Alive	T3	N0	M0	Stage IIA	G2	1	416	Other, specify	WITH TUMOR		YES	48	YES
TCGA-HZ-7918	MALE	969	Pancreas-Adenocarcinoma Ductal Type	Pancreas	Alive	T3	N1	M0	Stage IIB	G3	1	542	Liver	Unknown		YES	72	NO
